# Supplementary material for: Feeding the cosmos: tackling personalized space nutrition and the leaky gut challenge
Source: NPJ Microgravity. 2025 Jul 18;11:45. doi: 10.1038/s41526-025-00490-z (PMC12274595; doi:10.1038/s41526-025-00490-z)
Supplement: Supplementary file 2 — Supplementary table 4 [file 41526_2025_490_MOESM2_ESM.xlsx]

## Sheet: UseThis-p>0.05_filtered+nutr.
Gene	p-value	q-value	log2FC	Contrast	Nutrient	Study	Cell Type
ALAD	0.0468	0.628	0.96	Pre vs Post	Aluminum	JAXA
GSTA1	0.0030198	0.029445	4.83197	GLM: Time spent in ISS	Aluminum	Twin	PBMC
GSTCD	2.6813e-07	2.58654e-06	1.91686	In-flight, 2nd Half vs Ground	Aluminum	Twin	PBMC
GSTK1	0.00841855	0.02185	-0.593407	In-flight, 2nd Half vs Ground	Aluminum	Twin	PBMC
GSTM1	7.75527e-11	5.49151e-07	14.4987	In-flight vs Pre-flight	Aluminum	Twin	CD8
GSTM1	0.017492	0.0408253	-2.7568	In-flight, 2nd Half vs Ground	Aluminum	Twin	PBMC
GSTM1	3.3731e-08	0.000142325	13.2917	In-flight, 2nd Half vs Pre-flight	Aluminum	Twin	CD8
GSTM1	0.000149911	0.0472149	6.41071	In-flight, 2nd Half vs Pre-flight	Aluminum	Twin	LD
GSTM1	2.26886e-05	0.0215937	5.19936	Post-flight vs Pre+In-flight	Aluminum	Twin	CD8
GSTM2	0.000257446	0.00107818	-0.73642	In-flight, 2nd Half vs Ground	Aluminum	Twin	PBMC
GSTM2	0.000550892	0.031511	-0.620134	Post-flight vs Ground	Aluminum	Twin	CD8
GSTO1	0.000674814	0.00246215	-0.875143	In-flight, 2nd Half vs Ground	Aluminum	Twin	PBMC
GSTO1	0.00105299	0.0169783	-0.503258	Post-flight vs Pre-flight	Aluminum	Twin	CD4
GSTO1	0.0335	0.304	0.71	Pre vs Flight	Aluminum	JAXA
GSTO2	0.000378604	0.0389928	1.29039	All Samples In-flight vs Ground	Aluminum	Twin	CD4
GSTO2	0.00397116	0.0493997	0.807558	All Samples Post-flight vs Ground	Aluminum	Twin	CD4
GSTO2	0.00235455	0.025477	2.99495	GLM: Time spent in ISS	Aluminum	Twin	PBMC
GSTO2	0.000945588	0.0303695	1.42288	In-flight, 1st Half vs Ground	Aluminum	Twin	PBMC
GSTO2	2.78039e-15	1.94259e-13	2.94256	In-flight, 2nd Half vs Ground	Aluminum	Twin	PBMC
GSTO2	0.0127	0.19	-3.51	Pre vs Flight	Aluminum	JAXA
GSTP1	2.11899e-05	0.00310754	-1.31605	All Samples Post-flight vs Ground	Aluminum	Twin	CD4
GSTP1	0.000756568	0.0285265	1.74987	GLM: Time spent in ISS	Aluminum	Twin	LD
GSTP1	0.000103259	0.0431872	-1.13529	In-flight vs Pre-flight	Aluminum	Twin	CD4
GSTP1	0.0136186	0.0330536	-0.840346	In-flight, 2nd Half vs Ground	Aluminum	Twin	PBMC
GSTP1	5.32916e-07	0.000350146	-1.24668	In+Post-flight vs Pre-flight	Aluminum	Twin	CD4
GSTP1	0.00163904	0.018263	0.729156	Post-flight vs Ground	Aluminum	Twin	CD19
GSTP1	5.24088e-07	0.000123987	-1.30082	Post-flight vs Pre-flight	Aluminum	Twin	CD4
GSTT1	0.000569705	0.0119835	2.61933	GLM: Time spent in ISS	Aluminum	Twin	PBMC
GSTT1	1.6604e-09	2.80708e-08	2.15029	In-flight, 2nd Half vs Ground	Aluminum	Twin	PBMC
GSTT1	0.00389356	0.045961	2.65831	In-flight, Time in ISS	Aluminum	Twin	PBMC
GSTTP2	0.00461	0.116	-4.19	Pre vs Flight	Aluminum	JAXA
GSTZ1	0.0148465	0.0355702	0.727849	In-flight, 2nd Half vs Ground	Aluminum	Twin	PBMC
GSTZ1	0.00151365	0.0174199	0.416763	Post-flight vs Ground	Aluminum	Twin	CD19
HMOX1	0.000109901	0.00680119	-1.88549	All Samples Post-flight vs Ground	Aluminum	Twin	CD4
HMOX1	9.45341e-05	0.00846988	-1.75977	In+Post-flight vs Pre-flight	Aluminum	Twin	CD4
HMOX1	3.57786e-07	3.62253e-05	1.1667	Post-flight vs Ground	Aluminum	Twin	CD19
HMOX1	2.05205e-06	0.000434024	1.57266	Post-flight vs Ground	Aluminum	Twin	CD8
HMOX1	3.05504e-05	0.00184272	-1.93238	Post-flight vs Pre-flight	Aluminum	Twin	CD4
SOD1	1.60325e-07	1.6443e-06	-1.26321	In-flight, 2nd Half vs Ground	Aluminum	Twin	PBMC
SOD2	6.91212e-05	0.00550324	-1.04918	All Samples Post-flight vs Ground	Aluminum	Twin	CD4
SOD2	0.00045638	0.0189163	-1.0193	In+Post-flight vs Pre-flight	Aluminum	Twin	CD4
SOD2	0.00110433	0.0174486	-1.07725	Post-flight vs Pre-flight	Aluminum	Twin	CD4
SOD2	0.0416	0.336	0.58	Pre vs Flight	Aluminum	JAXA
SOD2	0.0123	0.553	-0.69	Pre vs Post	Aluminum	JAXA
SOD3	0.00178	0.0713	-3.42	Pre vs Flight	Aluminum	JAXA
GCH1	0.000565197	0.0119675	-1.31769	GLM: Time spent in ISS	BH4	Twin	PBMC
GCH1	0.000285514	0.027149	0.700467	In-flight vs Ground	BH4	Twin	LD
GCH1	0.000675154	0.0165844	0.948357	In-flight, 2nd Half vs 1st, Ambient only	BH4	Twin	CD4
GCH1	4.69968e-05	0.000244309	-0.712612	In-flight, 2nd Half vs Ground	BH4	Twin	PBMC
GCH1	5.91e-06	0.181	0.32		BH4	I4	CD16+ Monocyte
SPRED1	0.000838511	0.0146088	-2.24743	GLM: Time spent in ISS	BH4	Twin	PBMC
SPRED1	0.00969419	0.0246773	-0.85283	In-flight, 2nd Half vs Ground	BH4	Twin	PBMC
SPRED1	0.00614725	0.0405348	0.849905	Post-flight vs Ground	BH4	Twin	CD19
SPRED3	0.00188695	0.0418954	1.59276	In+Post-flight vs Pre-flight	BH4	Twin	CD4
SPRED3	0.00174692	0.023321	1.52354	Post-flight vs Pre-flight	BH4	Twin	CD4
SPRR2A	0.0368	0.319	-3.19	Pre vs Flight	BH4	JAXA
SPRR2G	0.0177	0.224	-3.53	Pre vs Flight	BH4	JAXA
SPRR3	0.036	0.607	4.5	Pre vs Post	BH4	JAXA
SPRR4	0.0193	0.232	-3.03	Pre vs Flight	BH4	JAXA
SPRY1	3.32766e-05	0.000180278	2.25376	In-flight, 2nd Half vs Ground	BH4	Twin	PBMC
SPRY1	0.00460244	0.0343194	0.758642	Post-flight vs Ground	BH4	Twin	CD19
SPRY2	0.00182041	0.00583013	1.68502	In-flight, 2nd Half vs Ground	BH4	Twin	PBMC
SPRY4	0.0423	0.338	-1.79	Pre vs Flight	BH4	JAXA
SPRYD4	0.000182297	0.0287821	1.05836	All Samples In-flight vs Ground	BH4	Twin	CD4
SPRYD4	0.0166383	0.0390823	0.666655	In-flight, 2nd Half vs Ground	BH4	Twin	PBMC
BTD	8.79191e-05	0.00463579	-2.9039	GLM: Time spent in ISS	Biotin	Twin	PBMC
BTD	3.14798e-12	1.04396e-10	-2.12675	In-flight, 2nd Half vs Ground	Biotin	Twin	PBMC
HLCS	0.000726206	0.00262087	1.24227	In-flight, 2nd Half vs Ground	Biotin	Twin	PBMC
HLCS	1.21e-09	3.7e-05	0.31		Biotin	I4	Natural Killer Cell
HLCS	7.48e-08	0.00229	0.27		Biotin	I4	Other T Cell
ADCY1	0.000934467	0.0154377	3.88169	GLM: Time spent in ISS	Calcium	Twin	PBMC
ADCY1	2.65173e-06	1.95298e-05	2.57222	In-flight, 2nd Half vs Ground	Calcium	Twin	PBMC
ADCY1	0.000141	0.0179	-4.25	Pre vs Flight	Calcium	JAXA
ADCY10	0.00147651	0.00485846	2.74177	In-flight, 2nd Half vs Ground	Calcium	Twin	PBMC
ADCY10P1	0.000207233	0.0296992	1.65975	All Samples In-flight vs Ground	Calcium	Twin	CD4
ADCY10P1	0.0234	0.583	-3.15	Pre vs Post	Calcium	JAXA
ADCY2	0.00136026	0.0265693	1.114	All Samples Post-flight vs Ground	Calcium	Twin	CD4
ADCY2	4.80546e-05	0.00333663	3.7093	GLM: Time spent in ISS	Calcium	Twin	PBMC
ADCY2	2.27116e-05	0.00711856	2.34457	In-flight, 2nd Half vs 1st	Calcium	Twin	PBMC
ADCY2	4.72574e-13	1.93424e-11	2.87763	In-flight, 2nd Half vs Ground	Calcium	Twin	PBMC
ADCY2	2.48024e-05	0.00387594	4.0352	In-flight, Time in ISS	Calcium	Twin	PBMC
ADCY2	0.0288	0.283	-3.29	Pre vs Flight	Calcium	JAXA
ADCY4	0.000323128	0.0291808	1.45556	In-flight vs Ground	Calcium	Twin	LD
ADCY7	0.00291769	0.0478024	2.09767	GLM: Time spent in ISS	Calcium	Twin	LD
ADCY7	0.00352171	0.0291248	0.969037	Post-flight vs Ground	Calcium	Twin	CD19
ADCY7	0.00407779	0.0394688	-0.761154	Post-flight vs Pre-flight	Calcium	Twin	CD4
ADCY7	2.77e-19	8.49e-15	0.3		Calcium	I4	Natural Killer Cell
ADCY8	0.000155004	0.00069183	4.36358	In-flight, 2nd Half vs Ground	Calcium	Twin	PBMC
ADORA2A	0.00202792	0.040068	2.88491	GLM: Time spent in ISS	Calcium	Twin	LD
ADORA2A	0.000147544	0.0398451	3.16961	In-flight, 2nd Half vs 1st	Calcium	Twin	LD
ADORA2A	8.6865e-09	6.96706e-06	3.3907	In-flight, 2nd Half vs 1st, Ambient only	Calcium	Twin	LD
ADORA2A	1.70621e-05	0.00221212	4.61763	In-flight, Time in ISS (only AR)	Calcium	Twin	LD
ADORA2A	0.00424405	0.0326301	0.964139	Post-flight vs Ground	Calcium	Twin	CD19
ADORA2A	0.000819744	0.0474818	-1.21703	Post-flight vs Pre+In-flight	Calcium	Twin	CD4
ADRB1	0.00698217	0.047701	3.78818	GLM: Time spent in ISS	Calcium	Twin	PBMC
ADRB1	3.59112e-11	8.8503e-10	3.59763	In-flight, 2nd Half vs Ground	Calcium	Twin	PBMC
ADRB1	0.0438	0.342	-1.59	Pre vs Flight	Calcium	JAXA
ADRB2	6.52682e-06	0.000683485	-0.520267	Post-flight vs Ground	Calcium	Twin	LD
ADRB2	0.00166357	0.0183845	-0.645085	Post-flight vs Ground	Calcium	Twin	CD19
ADRB3	0.0154627	0.0368054	1.96643	In-flight, 2nd Half vs Ground	Calcium	Twin	PBMC
ASPH	0.00619231	0.0443235	1.01138	GLM: Time spent in ISS	Calcium	Twin	PBMC
ASPH	3.0819e-06	2.2208e-05	0.84778	In-flight, 2nd Half vs Ground	Calcium	Twin	PBMC
ASPH	0.00954	0.552	-0.98	Pre vs Post	Calcium	JAXA
ASPH	1.45e-44	4.42e-40	0.4		Calcium	I4	CD14+ Monocyte
ASPHD2	0.00258584	0.0267926	-2.00831	GLM: Time spent in ISS	Calcium	Twin	PBMC
ASPHD2	0.00187381	0.0196571	0.439908	Post-flight vs Ground	Calcium	Twin	CD19
ASPHD2	0.0035856	0.0364224	-0.717513	Post-flight vs Pre-flight	Calcium	Twin	CD4
BDKRB2	1.44465e-05	8.65388e-05	6.28108	In-flight, 2nd Half vs Ground	Calcium	Twin	PBMC
CACNA1A	0.00148283	0.0280028	0.852698	All Samples Post-flight vs Ground	Calcium	Twin	CD4
CACNA1A	0.000752052	0.0137278	3.20392	GLM: Time spent in ISS	Calcium	Twin	PBMC
CACNA1A	0.00147114	0.0386522	1.35411	In-flight, 1st Half vs Ground	Calcium	Twin	PBMC
CACNA1A	7.46231e-16	6.03385e-14	2.90736	In-flight, 2nd Half vs Ground	Calcium	Twin	PBMC
CACNA1A	0.00104467	0.0245903	3.32217	In-flight, Time in ISS	Calcium	Twin	PBMC
CACNA1A	0.000647982	0.0229904	0.880139	In+Post-flight vs Pre-flight	Calcium	Twin	CD4
CACNA1A	0.00379753	0.0377401	0.78256	Post-flight vs Pre-flight	Calcium	Twin	CD4
CACNA1A	0.0391	0.612	1.62	Pre vs Post	Calcium	JAXA
CACNA1B	1.23119e-05	7.5085e-05	2.50983	In-flight, 2nd Half vs Ground	Calcium	Twin	PBMC
CACNA1D	1.12941e-06	0.00052906	2.99327	In-flight, 1st Half vs Ground	Calcium	Twin	PBMC
CACNA1D	6.64484e-16	5.45458e-14	4.69234	In-flight, 2nd Half vs Ground	Calcium	Twin	PBMC
CACNA1E	0.00349949	0.0320401	5.42097	GLM: Time spent in ISS	Calcium	Twin	PBMC
CACNA1E	0.00111777	0.0424564	3.17522	In-flight, 2nd Half vs 1st	Calcium	Twin	PBMC
CACNA1E	4.48951e-11	1.09149e-09	5.24544	In-flight, 2nd Half vs Ground	Calcium	Twin	PBMC
CACNA1E	0.000503132	0.017622	5.77967	In-flight, Time in ISS	Calcium	Twin	PBMC
CACNA1G	2.34356e-07	2.29352e-06	2.65112	In-flight, 2nd Half vs Ground	Calcium	Twin	PBMC
CACNA1G-AS1	0.0299	0.289	-3.61	Pre vs Flight	Calcium	JAXA
CACNA1H	0.000107563	0.00675178	-2.24406	All Samples Post-flight vs Ground	Calcium	Twin	CD4
CACNA1H	0.0015786	0.0380494	-1.70299	In+Post-flight vs Pre-flight	Calcium	Twin	CD4
CACNA1H	0.00425136	0.0404038	-1.62225	Post-flight vs Pre-flight	Calcium	Twin	CD4
CACNA1H	0.000874343	0.0485412	-1.79881	Post-flight vs Pre+In-flight	Calcium	Twin	CD4
CAMK4	4.66878e-06	0.000508832	-1.29478	Post-flight vs Ground	Calcium	Twin	LD
CAMK4	0.00419289	0.032468	-0.800102	Post-flight vs Ground	Calcium	Twin	CD19
CAMK4	8.74e-155	2.68e-150	0.58		Calcium	I4	CD4+ T Cell
CAMK4	1.27e-31	3.89e-27	0.5		Calcium	I4	CD8+ T Cell
CAMK4	7.59e-15	2.32e-10	0.56		Calcium	I4	Other T Cell
CASR	0.0264	0.272	-2.77	Pre vs Flight	Calcium	JAXA
CD38	0.000432069	0.0266987	0.703533	Post-flight vs Ground	Calcium	Twin	CD8
CD38	0.00094426	0.0132317	0.401293	Post-flight vs Ground	Calcium	Twin	CD19
CHRM2	0.000121759	0.000560243	2.10202	In-flight, 2nd Half vs Ground	Calcium	Twin	PBMC
CHRM3	0.0014529	0.0383829	-1.16656	In-flight, 1st Half vs Ground	Calcium	Twin	PBMC
CHRM3	5.16756e-07	0.00155772	8.78485	In-flight, 2nd Half vs 1st	Calcium	Twin	CD8
CHRM3	0.00120721	0.0184225	1.10455	Post-flight vs Pre-flight	Calcium	Twin	CD4
CHRM3-AS2	0.0212	0.245	-3.2	Pre vs Flight	Calcium	JAXA
CHRM5	0.00342751	0.0315514	2.27641	GLM: Time spent in ISS	Calcium	Twin	PBMC
CHRM5	0.00110398	0.0330987	1.20466	In-flight, 1st Half vs Ground	Calcium	Twin	PBMC
CHRM5	1.81782e-11	4.8873e-10	2.41379	In-flight, 2nd Half vs Ground	Calcium	Twin	PBMC
CHRM5	0.00453765	0.0495165	2.36696	In-flight, Time in ISS	Calcium	Twin	PBMC
CHRM5	0.0391	0.326	-3.33	Pre vs Flight	Calcium	JAXA
CHRNA7	4.92368e-09	7.49969e-08	3.04616	In-flight, 2nd Half vs Ground	Calcium	Twin	PBMC
CHRNA7	0.0161	0.213	-3.25	Pre vs Flight	Calcium	JAXA
CXCR4	0.000421999	0.0117835	1.01502	In-flight, 2nd Half vs 1st, Ambient only	Calcium	Twin	CD4
CXCR4	0.000752061	0.00270064	-1.56515	In-flight, 2nd Half vs Ground	Calcium	Twin	PBMC
CXCR4	0.00164	0.462	-1.52	Pre vs Post	Calcium	JAXA
CXCR4	0	0	-0.7		Calcium	I4	PBMC Pseudobulk
CXCR4	5.78e-150	1.77e-145	-0.58		Calcium	I4	CD4+ T Cell
CXCR4	1.02e-71	3.11e-67	-0.63		Calcium	I4	CD8+ T Cell
CXCR4	1.06e-67	3.24e-63	-0.74		Calcium	I4	B Cell
CXCR4	1.36e-57	4.15e-53	-1.03		Calcium	I4	Other T Cell
CXCR4	9.21e-16	2.82e-11	-0.44		Calcium	I4	Natural Killer Cell
CXCR4	1.13e-06	0.0345	-0.45		Calcium	I4	Dendritic Cell
CXCR4	3.19e-06	0.0976	-0.29		Calcium	I4	CD16+ Monocyte
CXCR4	0.00556	1	-0.32		Calcium	I4	Other
CYSLTR1	2.20088e-05	0.000125501	1.40132	In-flight, 2nd Half vs Ground	Calcium	Twin	PBMC
DRD5	0.00141056	0.0377117	3.1029	In-flight, 1st Half vs Ground	Calcium	Twin	PBMC
DRD5	8.31297e-07	6.99683e-06	4.47597	In-flight, 2nd Half vs Ground	Calcium	Twin	PBMC
DRD5P2	0.0492	0.363	-2.32	Pre vs Flight	Calcium	JAXA
EDNRB	0.000238725	0.0245795	3.0631	In-flight vs Ground	Calcium	Twin	LD
ERBB2	0.00466134	0.0131033	1.13184	In-flight, 2nd Half vs Ground	Calcium	Twin	PBMC
ERBB3	0.000859461	0.0147663	4.40417	GLM: Time spent in ISS	Calcium	Twin	PBMC
ERBB3	1.98351e-05	0.00322842	2.55857	In-flight, 1st Half vs Ground	Calcium	Twin	PBMC
ERBB3	1.15018e-15	8.9001e-14	4.00236	In-flight, 2nd Half vs Ground	Calcium	Twin	PBMC
ERBB3	0.00284534	0.0397442	4.21164	In-flight, Time in ISS	Calcium	Twin	PBMC
ERBB4	0.0022578	0.00702056	4.27161	In-flight, 2nd Half vs Ground	Calcium	Twin	PBMC
F2R	0.00500271	0.0389984	-1.71494	GLM: Time spent in ISS	Calcium	Twin	PBMC
F2R	1.15143e-05	7.08293e-05	-1.36105	In-flight, 2nd Half vs Ground	Calcium	Twin	PBMC
F2R	1.80824e-05	0.0105901	-0.604831	Post-flight vs Ground	Calcium	Twin	CD4
F2R	0.000109743	0.00329153	-1.02896	Post-flight vs Ground	Calcium	Twin	CD19
F2R	0.0312	0.6	-1.26	Pre vs Post	Calcium	JAXA
F2RL1	0.00106821	0.0171067	-0.910291	Post-flight vs Pre-flight	Calcium	Twin	CD4
F2RL1	0.00389	0.489	5.23	Pre vs Post	Calcium	JAXA
F2RL3	0.000196578	0.00742918	2.42899	GLM: Time spent in ISS	Calcium	Twin	PBMC
F2RL3	2.28239e-06	1.71628e-05	1.4237	In-flight, 2nd Half vs Ground	Calcium	Twin	PBMC
F2RL3	0.00229762	0.0356404	2.35225	In-flight, Time in ISS	Calcium	Twin	PBMC
FGF1	0.00399935	0.0495711	1.42999	All Samples Post-flight vs Ground	Calcium	Twin	CD4
FGF2	1.75493e-05	0.000102946	2.06538	In-flight, 2nd Half vs Ground	Calcium	Twin	PBMC
FGF23	2.55766e-05	0.0159103	3.79961	In-flight vs Post-flight	Calcium	Twin	PBMC
FGF23	1.25911e-07	0.000144004	2.71058	In-flight, 1st Half vs Ground	Calcium	Twin	PBMC
FGF23	1.2443e-26	8.95438e-24	4.81654	In-flight, 2nd Half vs Ground	Calcium	Twin	PBMC
FGF23	0.000431378	0.00994335	0.628052	Post-flight vs Pre-flight	Calcium	Twin	CD4
FGF23	0.000645	0.0409	-4.86	Pre vs Flight	Calcium	JAXA
FGFR1	0.00025158	0.00831802	2.00455	GLM: Time spent in ISS	Calcium	Twin	PBMC
FGFR1	0.000377709	0.0282471	1.3899	In-flight, 2nd Half vs 1st	Calcium	Twin	PBMC
FGFR1	0.000306773	0.00125055	0.968731	In-flight, 2nd Half vs Ground	Calcium	Twin	PBMC
FGFR1	0.0013244	0.0160207	-1.04603	Post-flight vs Ground	Calcium	Twin	CD19
FGFR1	0.00468	0.117	-2.72	Pre vs Flight	Calcium	JAXA
FGFR2	0.000727359	0.0135196	3.60899	GLM: Time spent in ISS	Calcium	Twin	PBMC
FGFR2	7.75277e-09	1.12332e-07	2.78995	In-flight, 2nd Half vs Ground	Calcium	Twin	PBMC
FGFR2	0.000326301	0.0137305	3.84287	In-flight, Time in ISS	Calcium	Twin	PBMC
FGFR2	0.000577761	0.00970424	-1.08917	Post-flight vs Ground	Calcium	Twin	CD19
FGFR4	0.000113436	0.000524967	2.74325	In-flight, 2nd Half vs Ground	Calcium	Twin	PBMC
FLT1	6.67057e-11	1.55704e-09	3.00175	In-flight, 2nd Half vs Ground	Calcium	Twin	PBMC
GDNF	0.00233081	0.0253476	4.3018	GLM: Time spent in ISS	Calcium	Twin	PBMC
GDNF	5.88223e-10	1.11007e-08	3.66044	In-flight, 2nd Half vs Ground	Calcium	Twin	PBMC
GDNF	0.00338	0.101	-3.68	Pre vs Flight	Calcium	JAXA
GNA15	1.70925e-05	0.00285495	-1.92896	All Samples Post-flight vs Ground	Calcium	Twin	CD4
GNA15	0.000462998	0.0248812	2.46414	GLM: Time spent in ISS	Calcium	Twin	LD
GNA15	0.000876323	0.0430432	1.61848	In-flight, 2nd Half vs 1st, Ambient only	Calcium	Twin	LD
GNA15	8.25811e-05	0.00776624	-1.67518	In+Post-flight vs Pre-flight	Calcium	Twin	CD4
GNA15	2.50923e-05	0.0011416	1.90275	Post-flight vs Ground	Calcium	Twin	CD19
GNA15	2.90372e-06	0.000393359	-1.88964	Post-flight vs Pre-flight	Calcium	Twin	CD4
GNA15	0.0002707	0.0270366	-1.57532	Post-flight vs Pre+In-flight	Calcium	Twin	CD4
GNAL	0.000916958	0.0152329	-1.90982	GLM: Time spent in ISS	Calcium	Twin	PBMC
GNAL	0.000130201	0.000595277	-1.16368	In-flight, 2nd Half vs Ground	Calcium	Twin	PBMC
GNAQ	0.00578305	0.0425379	-0.947951	GLM: Time spent in ISS	Calcium	Twin	PBMC
GNAQ	0.000892677	0.00313978	-0.555916	In-flight, 2nd Half vs Ground	Calcium	Twin	PBMC
GNAQ	4.61e-260	1.41e-255	0.49		Calcium	I4	PBMC Pseudobulk
GNAQ	2.09e-92	6.38e-88	0.55		Calcium	I4	CD14+ Monocyte
GNAQ	1.91e-36	5.86e-32	0.3		Calcium	I4	CD4+ T Cell
GNAQ	7.44e-19	2.28e-14	0.7		Calcium	I4	CD16+ Monocyte
GNAQ	8.84e-07	0.027	0.53		Calcium	I4	Dendritic Cell
GNAQ	4.01e-06	0.123	0.31		Calcium	I4	Other T Cell
GNAS	3.86759e-05	0.000206268	-1.09298	In-flight, 2nd Half vs Ground	Calcium	Twin	PBMC
GNAS	0.0304	0.6	-0.59	Pre vs Post	Calcium	JAXA
GNAS	0.0304	0.6	-0.59	Pre vs Post	Calcium	JAXA
GNAS-AS1	0.0421	0.338	-3.14	Pre vs Flight	Calcium	JAXA
GNAS-AS1	0.0421	0.338	-3.14	Pre vs Flight	Calcium	JAXA
GRIN1	1.1669e-07	0.000144004	6.34154	In-flight, 1st Half vs Ground	Calcium	Twin	PBMC
GRIN1	0.0397	0.328	-2.42	Pre vs Flight	Calcium	JAXA
GRIN2A	0.00736889	0.049229	4.06654	GLM: Time spent in ISS	Calcium	Twin	PBMC
GRIN2A	2.12673e-06	1.61555e-05	3.20684	In-flight, 2nd Half vs Ground	Calcium	Twin	PBMC
GRIN2A	4.02705e-07	0.000952952	4.99581	Post-flight vs Ground	Calcium	Twin	PBMC
GRIN2B	1.29678e-05	7.85525e-05	4.77496	In-flight, 2nd Half vs Ground	Calcium	Twin	PBMC
GRIN2D	0.00872071	0.0225286	1.7778	In-flight, 2nd Half vs Ground	Calcium	Twin	PBMC
GRM1	4.4459e-09	6.87061e-08	3.52437	In-flight, 2nd Half vs Ground	Calcium	Twin	PBMC
GRM1	0.000439	0.0347	-3.93	Pre vs Flight	Calcium	JAXA
GRM5	0.00145014	0.0383829	3.63271	In-flight, 1st Half vs Ground	Calcium	Twin	PBMC
GRM5	8.89523e-07	7.45337e-06	4.97894	In-flight, 2nd Half vs Ground	Calcium	Twin	PBMC
GRM5	0.0234	0.255	-2.81	Pre vs Flight	Calcium	JAXA
HGF	0.000169098	0.0125982	1.60343	Post-flight vs Ground	Calcium	Twin	CD8
HGF	1.07e-14	3.27e-10	0.31		Calcium	I4	CD16+ Monocyte
HGF	1.63e-07	0.00498	0.33		Calcium	I4	Other
HGFAC	0.000447	0.0349	-6.05	Pre vs Flight	Calcium	JAXA
HRH2	2.72426e-06	0.000522822	0.795659	Post-flight vs Ground	Calcium	Twin	CD8
HRH2	0.0309	0.293	-1.75	Pre vs Flight	Calcium	JAXA
HTR4	0.00418635	0.0353408	5.18361	GLM: Time spent in ISS	Calcium	Twin	PBMC
HTR4	5.19007e-09	7.85202e-08	4.25265	In-flight, 2nd Half vs Ground	Calcium	Twin	PBMC
HTR7	0.0171374	0.040115	1.07218	In-flight, 2nd Half vs Ground	Calcium	Twin	PBMC
HTR7	0.0427	0.339	-2.51	Pre vs Flight	Calcium	JAXA
ITPR1	0.000163052	0.000723116	-0.986897	In-flight, 2nd Half vs Ground	Calcium	Twin	PBMC
ITPR1	1.94e-147	5.95e-143	0.32		Calcium	I4	PBMC Pseudobulk
ITPR1	3.77e-49	1.15e-44	0.56		Calcium	I4	B Cell
ITPR1	4.71e-24	1.44e-19	0.26		Calcium	I4	CD8+ T Cell
ITPR1	7.05e-10	2.16e-05	0.26		Calcium	I4	Other T Cell
ITPR1	0.0159	1	0.3		Calcium	I4	Dendritic Cell
ITPR2	0.00130833	0.00436966	-0.869097	In-flight, 2nd Half vs Ground	Calcium	Twin	PBMC
ITPR2	0.0213	0.245	0.65	Pre vs Flight	Calcium	JAXA
ITPR2	6.21e-193	1.9e-188	0.35		Calcium	I4	PBMC Pseudobulk
ITPR2	6.7e-42	2.05e-37	0.36		Calcium	I4	CD14+ Monocyte
ITPR2	2.06e-33	6.29e-29	0.25		Calcium	I4	CD4+ T Cell
ITPR2	4.18e-22	1.28e-17	0.33		Calcium	I4	B Cell
ITPR2	4.64e-17	1.42e-12	0.28		Calcium	I4	CD8+ T Cell
ITPR2	2.68e-13	8.21e-09	0.33		Calcium	I4	Natural Killer Cell
ITPR2	1.22e-11	3.72e-07	0.35		Calcium	I4	Other T Cell
ITPR2	7.33e-10	2.24e-05	0.51		Calcium	I4	CD16+ Monocyte
KDR	0.0113131	0.0281511	2.98053	In-flight, 2nd Half vs Ground	Calcium	Twin	PBMC
MCOLN1	0.000608278	0.0268292	2.47049	GLM: Time spent in ISS	Calcium	Twin	LD
MCOLN1	4.65632e-07	0.000203707	2.52698	In-flight, 2nd Half vs 1st, Ambient only	Calcium	Twin	LD
MCOLN1	3.12963e-05	0.0033602	3.497	In-flight, Time in ISS (only AR)	Calcium	Twin	LD
MCOLN1	0.00196722	0.0203772	0.85264	Post-flight vs Ground	Calcium	Twin	CD19
MCOLN1	0.00153709	0.0217104	-0.972705	Post-flight vs Pre-flight	Calcium	Twin	CD4
MCOLN2	1.39564e-10	3.9824e-08	-1.31575	Post-flight vs Ground	Calcium	Twin	LD
MCOLN3	0.000100046	0.0225766	1.08992	All Samples In-flight vs Ground	Calcium	Twin	CD4
MCOLN3	0.00317551	0.0435242	0.641512	All Samples Post-flight vs Ground	Calcium	Twin	CD4
MCOLN3	0.00246541	0.0261755	1.911	GLM: Time spent in ISS	Calcium	Twin	PBMC
MCOLN3	2.945e-11	7.49759e-10	1.9284	In-flight, 2nd Half vs Ground	Calcium	Twin	PBMC
MCOLN3	2.01916e-05	0.0111298	0.518386	Post-flight vs Ground	Calcium	Twin	CD4
MCOLN3	0.00452286	0.0420545	0.690842	Post-flight vs Pre-flight	Calcium	Twin	CD4
MCU	0.0032421	0.0305918	1.11596	GLM: Time spent in ISS	Calcium	Twin	PBMC
MCU	0.0405	0.331	0.87	Pre vs Flight	Calcium	JAXA
MCU	2.6e-05	0.795	0.28		Calcium	I4	CD16+ Monocyte
MCUR1	0.0205	0.574	-0.94	Pre vs Post	Calcium	JAXA
MET	6.9214e-07	0.000343588	4.93151	GLM: Time spent in ISS	Calcium	Twin	PBMC
MET	9.23328e-10	1.64742e-08	2.88838	In-flight, 2nd Half vs Ground	Calcium	Twin	PBMC
MET	6.90806e-06	0.00204101	5.29496	In-flight, Time in ISS	Calcium	Twin	PBMC
MET	0.0016228	0.0181456	0.516931	Post-flight vs Ground	Calcium	Twin	CD19
MRLN	1.32186e-08	1.78808e-07	2.86711	In-flight, 2nd Half vs Ground	Calcium	Twin	PBMC
MST1	0.00456077	0.0340776	0.89198	Post-flight vs Ground	Calcium	Twin	CD19
MST1R	0.0341	0.306	-3.15	Pre vs Flight	Calcium	JAXA
MYLK	0.00210979	0.00661943	-1.14649	In-flight, 2nd Half vs Ground	Calcium	Twin	PBMC
MYLK	0.0371	0.609	-0.68	Pre vs Post	Calcium	JAXA
MYLK2	0.00263	0.0882	-4.21	Pre vs Flight	Calcium	JAXA
MYLK3	0.00385406	0.0485397	1.0199	All Samples Post-flight vs Ground	Calcium	Twin	CD4
MYLK3	0.000622117	0.0125739	3.63241	GLM: Time spent in ISS	Calcium	Twin	PBMC
MYLK3	5.10202e-14	2.65416e-12	3.20562	In-flight, 2nd Half vs Ground	Calcium	Twin	PBMC
MYLK3	0.000462875	0.0167994	3.86106	In-flight, Time in ISS	Calcium	Twin	PBMC
MYLK3	1.05039e-07	0.000182757	0.959601	Post-flight vs Pre-flight	Calcium	Twin	CD8
MYLK3	3.34666e-05	0.00194071	0.923192	Post-flight vs Pre-flight	Calcium	Twin	CD4
MYLK4	0.00316864	0.0495433	-1.26097	GLM: Time spent in ISS	Calcium	Twin	LD
NFATC1	0.000395669	0.00155283	-0.991433	In-flight, 2nd Half vs Ground	Calcium	Twin	PBMC
NFATC1	0.00256471	0.0239848	0.509838	Post-flight vs Ground	Calcium	Twin	CD19
NFATC4	0.00731502	0.01937	1.73061	In-flight, 2nd Half vs Ground	Calcium	Twin	PBMC
NOS1	0.00100574	0.0225296	1.25594	All Samples Post-flight vs Ground	Calcium	Twin	CD4
NOS1	0.000604057	0.012433	3.62353	GLM: Time spent in ISS	Calcium	Twin	PBMC
NOS1	3.36219e-07	3.15045e-06	2.38861	In-flight, 2nd Half vs Ground	Calcium	Twin	PBMC
NOS1	0.000599982	0.0187522	3.44201	In-flight, Time in ISS	Calcium	Twin	PBMC
NOS1	0.000696755	0.0240402	1.38046	In+Post-flight vs Pre-flight	Calcium	Twin	CD4
NOS1	0.000235644	0.00668008	1.14171	Post-flight vs Pre-flight	Calcium	Twin	CD4
NOS1	0.0261	0.271	-1.74	Pre vs Flight	Calcium	JAXA
NOS1AP	3.95814e-07	3.63627e-06	3.66837	In-flight, 2nd Half vs Ground	Calcium	Twin	PBMC
NOS3	1.95636e-12	1.70194e-08	2.71918	Post-flight vs Pre-flight	Calcium	Twin	CD8
NTRK2	0.00724457	0.0487514	4.22388	GLM: Time spent in ISS	Calcium	Twin	PBMC
NTRK2	4.69422e-05	0.00986878	3.32218	In-flight, 2nd Half vs 1st	Calcium	Twin	PBMC
NTRK2	2.7312e-15	1.91441e-13	5.12478	In-flight, 2nd Half vs Ground	Calcium	Twin	PBMC
NTRK2	0.000386	0.0318	-3.62	Pre vs Flight	Calcium	JAXA
NTRK3	0.000790387	0.014166	5.87322	GLM: Time spent in ISS	Calcium	Twin	PBMC
NTRK3	0.00197952	0.0449393	2.14281	In-flight, 1st Half vs Ground	Calcium	Twin	PBMC
NTRK3	0.00122285	0.044198	2.76136	In-flight, 2nd Half vs 1st	Calcium	Twin	PBMC
NTRK3	5.0212e-16	4.18543e-14	4.89784	In-flight, 2nd Half vs Ground	Calcium	Twin	PBMC
NTRK3	0.000168455	0.00973779	5.69479	In-flight, Time in ISS	Calcium	Twin	PBMC
ORAI1	0.00131288	0.0261119	-1.03028	All Samples Post-flight vs Ground	Calcium	Twin	CD4
ORAI1	0.00191499	0.0422012	-0.859006	In+Post-flight vs Pre-flight	Calcium	Twin	CD4
ORAI1	0.000518554	0.00924948	1.22602	Post-flight vs Ground	Calcium	Twin	CD19
ORAI1	0.000855755	0.0420473	1.36777	Post-flight vs Pre-flight	Calcium	Twin	CD19
ORAI1	0.00223248	0.0273103	-0.90911	Post-flight vs Pre-flight	Calcium	Twin	CD4
ORAI2	0.000623606	0.0174164	-1.20706	All Samples Post-flight vs Ground	Calcium	Twin	CD4
ORAI2	0.000145457	0.00405703	1.17203	Post-flight vs Ground	Calcium	Twin	CD19
ORAI2	9.02451e-07	0.000173428	-1.09786	Post-flight vs Pre-flight	Calcium	Twin	CD4
ORAI3	0.00129297	0.0341838	-0.888457	In+Post-flight vs Pre-flight	Calcium	Twin	CD4
ORAI3	0.000128613	0.00370667	0.769842	Post-flight vs Ground	Calcium	Twin	CD19
ORAI3	7.0693e-05	0.00315504	-0.787571	Post-flight vs Pre-flight	Calcium	Twin	CD4
OXTR	0.000362134	0.0389928	1.79254	All Samples In-flight vs Ground	Calcium	Twin	CD4
OXTR	0.00377854	0.0334697	2.43948	GLM: Time spent in ISS	Calcium	Twin	PBMC
OXTR	3.11829e-08	3.81853e-07	1.90857	In-flight, 2nd Half vs Ground	Calcium	Twin	PBMC
OXTR	0.00178367	0.0404036	1.20215	In+Post-flight vs Pre-flight	Calcium	Twin	CD4
OXTR	0.00230609	0.0277931	0.953496	Post-flight vs Pre-flight	Calcium	Twin	CD4
OXTR	0.000887	0.0501	5.43	Pre vs Flight	Calcium	JAXA
P2RX1	0.000964396	0.0219464	-1.96208	All Samples Post-flight vs Ground	Calcium	Twin	CD4
P2RX1	0.000682116	0.0236805	-1.8437	In+Post-flight vs Pre-flight	Calcium	Twin	CD4
P2RX1	0.000299236	0.0196462	1.29595	Post-flight vs Ground	Calcium	Twin	CD8
P2RX1	0.00249403	0.0236137	0.826681	Post-flight vs Ground	Calcium	Twin	CD19
P2RX1	0.000167173	0.00543872	-1.95306	Post-flight vs Pre-flight	Calcium	Twin	CD4
P2RX4	5.24396e-07	4.67239e-06	1.13294	In-flight, 2nd Half vs Ground	Calcium	Twin	PBMC
P2RX6	0.00344	0.101	-3.75	Pre vs Flight	Calcium	JAXA
P2RX6P	1.93706e-05	0.000112327	4.16693	In-flight, 2nd Half vs Ground	Calcium	Twin	PBMC
P2RX7	0.00023205	0.00796445	-1.65503	GLM: Time spent in ISS	Calcium	Twin	PBMC
P2RX7	3.02952e-05	0.00764204	-1.1693	In-flight, 2nd Half vs 1st	Calcium	Twin	PBMC
P2RX7	0.000180526	0.000790384	-0.68527	In-flight, 2nd Half vs Ground	Calcium	Twin	PBMC
P2RX7	1.19e-08	0.000363	0.32		Calcium	I4	CD16+ Monocyte
PDGFA	0.000760214	0.0138272	4.08131	GLM: Time spent in ISS	Calcium	Twin	PBMC
PDGFA	6.8844e-05	0.00673247	1.90585	In-flight, 1st Half vs Ground	Calcium	Twin	PBMC
PDGFA	9.25004e-20	2.05875e-17	3.96146	In-flight, 2nd Half vs Ground	Calcium	Twin	PBMC
PDGFB	0.000102775	0.0133981	-2.83528	In-flight vs Ground	Calcium	Twin	LD
PDGFB	0.00428745	0.0121952	-1.94394	In-flight, 2nd Half vs Ground	Calcium	Twin	PBMC
PDGFRA	0.000421552	0.0103926	5.61367	GLM: Time spent in ISS	Calcium	Twin	PBMC
PDGFRA	2.3055e-05	0.000130845	2.36879	In-flight, 2nd Half vs Ground	Calcium	Twin	PBMC
PDGFRA	0.002398	0.0364457	5.85792	In-flight, Time in ISS	Calcium	Twin	PBMC
PLCG1	0.00105782	0.0384294	-0.757955	Post-flight vs Ground	Calcium	Twin	LD
PLCG1	0.00437962	0.0332813	-0.509035	Post-flight vs Ground	Calcium	Twin	CD19
PLCG2	0.00339349	0.0449925	-1.31674	All Samples Post-flight vs Ground	Calcium	Twin	CD4
PLCG2	0.00130766	0.0193028	-1.34807	Post-flight vs Pre-flight	Calcium	Twin	CD4
PLCG2	0.0373	0.609	-0.55	Pre vs Post	Calcium	JAXA
PLCG2	0	0	2.18		Calcium	I4	B Cell
PLCG2	0	0	2.12		Calcium	I4	CD4+ T Cell
PLCG2	0	0	2.08		Calcium	I4	CD8+ T Cell
PLCG2	0	0	2.08		Calcium	I4	PBMC Pseudobulk
PLCG2	4.76e-181	1.46e-176	1.88		Calcium	I4	Natural Killer Cell
PLCG2	4.81e-153	1.47e-148	2.04		Calcium	I4	Other T Cell
PLCG2	1.06e-119	3.24e-115	0.65		Calcium	I4	CD14+ Monocyte
PLCG2	1.66e-57	5.09e-53	1.79		Calcium	I4	CD16+ Monocyte
PLCG2	1.05e-43	3.22e-39	1.41		Calcium	I4	Other
PLCG2	1.56e-40	4.77e-36	2.37		Calcium	I4	Dendritic Cell
PLN	0.00164436	0.00533354	2.13784	In-flight, 2nd Half vs Ground	Calcium	Twin	PBMC
PPIF	0.000902405	0.0437182	1.52416	In-flight, 2nd Half vs 1st, Ambient only	Calcium	Twin	LD
PPIF	2.36643e-05	0.000134021	-1.22725	In-flight, 2nd Half vs Ground	Calcium	Twin	PBMC
PPIF	8.87097e-05	0.00287748	0.533573	Post-flight vs Ground	Calcium	Twin	CD19
PRKCA	5.65862e-06	0.00475782	0.950773	All Samples In-flight vs Ground	Calcium	Twin	LD
PRKCA	0.000121678	0.00709435	0.498334	All Samples Post-flight vs Ground	Calcium	Twin	CD4
PRKCA	6.61164e-05	0.0101518	0.637675	In-flight vs Ground	Calcium	Twin	LD
PRKCA	0.00376421	0.0375164	0.413482	Post-flight vs Pre-flight	Calcium	Twin	CD4
PRKCA	1.16e-61	3.54e-57	0.36		Calcium	I4	CD4+ T Cell
PRKCA	1.21e-08	0.00037	0.26		Calcium	I4	CD8+ T Cell
PRKCB	5.43162e-06	3.67563e-05	-0.736166	In-flight, 2nd Half vs Ground	Calcium	Twin	PBMC
PRKCB	0.0188	0.569	-0.67	Pre vs Post	Calcium	JAXA
PRKCB	1.2e-190	3.68e-186	0.42		Calcium	I4	PBMC Pseudobulk
PRKCB	5.9e-44	1.81e-39	0.48		Calcium	I4	B Cell
PRKCB	6.92e-33	2.12e-28	0.29		Calcium	I4	CD14+ Monocyte
PRKCB	2.15e-13	6.59e-09	0.54		Calcium	I4	CD16+ Monocyte
PRKCB	0.000617	1	0.36		Calcium	I4	Dendritic Cell
PRKCG	0.00123986	0.0180133	8.2471	GLM: Time spent in ISS	Calcium	Twin	PBMC
PRKCG	0.000229	0.0233	-5.07	Pre vs Flight	Calcium	JAXA
PTAFR	3.23125e-06	0.00106905	-2.16914	All Samples Post-flight vs Ground	Calcium	Twin	CD4
PTAFR	0.00210284	0.00660283	-1.21621	In-flight, 2nd Half vs Ground	Calcium	Twin	PBMC
PTAFR	0.00159152	0.0304903	-2.12152	In-flight, Time in ISS	Calcium	Twin	PBMC
PTAFR	3.35884e-06	0.00112426	-2.20674	In+Post-flight vs Pre-flight	Calcium	Twin	CD4
PTAFR	1.96455e-07	7.00187e-05	1.53679	Post-flight vs Ground	Calcium	Twin	CD8
PTAFR	0.00158058	0.0178962	0.759709	Post-flight vs Ground	Calcium	Twin	CD19
PTAFR	8.25224e-07	0.000160453	-2.27953	Post-flight vs Pre-flight	Calcium	Twin	CD4
PTGER3	0.00527177	0.014582	2.50073	In-flight, 2nd Half vs Ground	Calcium	Twin	PBMC
PTGFR	0.00389357	0.0112108	2.56862	In-flight, 2nd Half vs Ground	Calcium	Twin	PBMC
PTGFR	0.0283	0.281	-2.94	Pre vs Flight	Calcium	JAXA
PTGFRN	0.00104285	0.0168478	-1.45554	Post-flight vs Pre-flight	Calcium	Twin	CD4
PTH2R	0.00140316	0.0269822	2.78944	All Samples Post-flight vs Ground	Calcium	Twin	CD4
PTH2R	6.61007e-06	0.00126308	6.78336	GLM: Time spent in ISS	Calcium	Twin	PBMC
PTH2R	8.40618e-06	5.36133e-05	2.29504	In-flight, 2nd Half vs Ground	Calcium	Twin	PBMC
PTH2R	0.000305737	0.0133515	6.96509	In-flight, Time in ISS	Calcium	Twin	PBMC
PTHLH	2.58461e-06	1.91028e-05	4.33263	In-flight, 2nd Half vs Ground	Calcium	Twin	PBMC
PTHLH	0.000194	0.0213	-5.84	Pre vs Flight	Calcium	JAXA
PTK2B	0.00368138	0.0106682	-0.624431	In-flight, 2nd Half vs Ground	Calcium	Twin	PBMC
PTK2B	0	0	0.41		Calcium	I4	PBMC Pseudobulk
PTK2B	8.14e-49	2.49e-44	0.46		Calcium	I4	B Cell
PTK2B	1.11e-36	3.4e-32	0.28		Calcium	I4	CD8+ T Cell
PTK2B	2.35e-25	7.19e-21	0.25		Calcium	I4	CD14+ Monocyte
PTK2B	1.79e-18	5.47e-14	0.35		Calcium	I4	Other T Cell
PTK2B	2.07e-17	6.33e-13	0.28		Calcium	I4	Natural Killer Cell
PTK2B	1.04e-06	0.0318	0.26		Calcium	I4	Other
RYR2	4.07786e-05	0.00305083	6.77468	GLM: Time spent in ISS	Calcium	Twin	PBMC
RYR2	0.0022352	0.0069613	2.17589	In-flight, 2nd Half vs Ground	Calcium	Twin	PBMC
RYR2	0.000229358	0.0115038	7.23106	In-flight, Time in ISS	Calcium	Twin	PBMC
RYR3	5.58457e-05	0.000283017	1.66343	In-flight, 2nd Half vs Ground	Calcium	Twin	PBMC
RYR3	0.014	0.198	-2.67	Pre vs Flight	Calcium	JAXA
RYR3	0.000788	1	0.33		Calcium	I4	Other
SPECC1L-ADORA2A	7.3895e-05	0.0124862	2.3868	In-flight, 2nd Half vs 1st	Calcium	Twin	PBMC
SPECC1L-ADORA2A	0.00137858	0.00457316	1.6233	In-flight, 2nd Half vs Ground	Calcium	Twin	PBMC
SPECC1L-ADORA2A	0.00111886	0.017594	1.52381	Post-flight vs Pre-flight	Calcium	Twin	CD4
STIM2	0.00405071	0.0115998	-0.760127	In-flight, 2nd Half vs Ground	Calcium	Twin	PBMC
STIM2	0.00328	0.489	-1.81	Pre vs Post	Calcium	JAXA
STIM2	4.68e-22	1.43e-17	0.29		Calcium	I4	CD8+ T Cell
STIM2	4.86e-16	1.49e-11	0.29		Calcium	I4	Natural Killer Cell
STIM2	2.83e-08	0.000868	0.26		Calcium	I4	Other
STIM2	0.000391	1	0.33		Calcium	I4	Dendritic Cell
TACR2	0.00136522	0.0265693	1.13762	All Samples Post-flight vs Ground	Calcium	Twin	CD4
TACR2	0.00197876	0.0229088	2.40483	GLM: Time spent in ISS	Calcium	Twin	PBMC
TACR2	0.00059514	0.00221258	1.42963	In-flight, 2nd Half vs Ground	Calcium	Twin	PBMC
TACR2	0.0361	0.607	3.47	Pre vs Post	Calcium	JAXA
TBXA2R	0.00440248	0.0124699	1.60544	In-flight, 2nd Half vs Ground	Calcium	Twin	PBMC
TFEB	0.0144298	0.0347297	1.1421	In-flight, 2nd Half vs Ground	Calcium	Twin	PBMC
TFEB	0.00139303	0.0353034	-1.25179	In+Post-flight vs Pre-flight	Calcium	Twin	CD4
TFEB	0.00272678	0.0248891	1.19717	Post-flight vs Ground	Calcium	Twin	CD19
TFEB	0.00372564	0.0372496	-1.29195	Post-flight vs Pre-flight	Calcium	Twin	CD4
TPCN2	0.00160075	0.0372881	1.42552	GLM: Time spent in ISS	Calcium	Twin	LD
TPCN2	0.00134867	0.0161724	0.665722	Post-flight vs Ground	Calcium	Twin	CD19
TRDN	0.000301441	0.0165888	3.10011	In-flight, 1st Half vs Ground	Calcium	Twin	PBMC
TRDN	1.28948e-07	1.3527e-06	3.66533	In-flight, 2nd Half vs Ground	Calcium	Twin	PBMC
VDAC3	4.21805e-06	2.92433e-05	-0.829954	In-flight, 2nd Half vs Ground	Calcium	Twin	PBMC
VDAC3	0.0023744	0.0229272	-0.309872	Post-flight vs Ground	Calcium	Twin	CD19
VDAC3	0.0425	0.338	0.77	Pre vs Flight	Calcium	JAXA
VDAC3	0.00815	0.537	-0.97	Pre vs Post	Calcium	JAXA
VDR	8.37066e-05	0.00604628	-1.43674	All Samples Post-flight vs Ground	Calcium	Twin	CD4
VDR	4.73449e-05	0.0459844	1.25656	In-flight vs Ground	Calcium	Twin	CD8
VDR	1.18468e-05	0.00244374	-1.36344	In+Post-flight vs Pre-flight	Calcium	Twin	CD4
VDR	2.64844e-07	2.81152e-05	1.57872	Post-flight vs Ground	Calcium	Twin	CD19
VDR	8.0112e-06	0.00111592	1.29566	Post-flight vs Ground	Calcium	Twin	CD8
VDR	8.94455e-06	0.000830486	-1.47893	Post-flight vs Pre-flight	Calcium	Twin	CD4
VEGFA	1.88562e-07	2.80015e-05	1.72307	In-flight, 2nd Half vs 1st, Ambient only	Calcium	Twin	CD4
VEGFA	0.0002606	0.0198015	1.75451	In-flight, 2nd Half vs 1st, Ambient only	Calcium	Twin	LD
VEGFA	0.00328613	0.00970642	-1.2969	In-flight, 2nd Half vs Ground	Calcium	Twin	PBMC
VEGFA	0.000216937	0.0118094	2.27432	In-flight, Time in ISS (only AR)	Calcium	Twin	CD4
VEGFB	0.00170518	0.0187143	0.633734	Post-flight vs Ground	Calcium	Twin	CD19
WNT1	6.03543e-05	0.00501611	-2.63729	All Samples Post-flight vs Ground	Calcium	Twin	CD4
WNT1	8.00962e-05	0.0139182	-2.40213	Post-flight vs Pre+In-flight	Calcium	Twin	CD4
WNT10A	6.27156e-07	5.48609e-06	2.33832	In-flight, 2nd Half vs Ground	Calcium	Twin	PBMC
WNT10A	2.56266e-05	0.00116221	1.31351	Post-flight vs Ground	Calcium	Twin	CD19
WNT10A	0.000307527	0.0219427	1.60105	Post-flight vs Pre-flight	Calcium	Twin	CD19
WNT10A	0.0385	0.325	-1.93	Pre vs Flight	Calcium	JAXA
WNT10B	6.41757e-05	0.00574387	-0.888422	Post-flight vs Ground	Calcium	Twin	CD8
WNT10B	0.000240017	0.0143226	-1.53866	Post-flight vs Ground	Calcium	Twin	LD
WNT2	0.036	0.314	-2.88	Pre vs Flight	Calcium	JAXA
WNT2B	6.64276e-05	0.0165756	-1.79344	GLM: Time spent in ISS	Calcium	Twin	LD
WNT2B	0.004253	0.0356915	1.93511	GLM: Time spent in ISS	Calcium	Twin	PBMC
WNT2B	0.000446722	0.0207253	1.03344	In-flight, 1st Half vs Ground	Calcium	Twin	PBMC
WNT2B	1.46659e-10	3.1982e-09	2.04553	In-flight, 2nd Half vs Ground	Calcium	Twin	PBMC
WNT3	3.51113e-05	0.0028358	3.57851	GLM: Time spent in ISS	Calcium	Twin	PBMC
WNT3	1.09989e-18	1.86972e-16	3.20453	In-flight, 2nd Half vs Ground	Calcium	Twin	PBMC
WNT3	0.00181987	0.0320665	3.59632	In-flight, Time in ISS	Calcium	Twin	PBMC
WNT3A	0.0421	0.338	-2.54	Pre vs Flight	Calcium	JAXA
WNT5A	0.00374377	0.0108213	3.66712	In-flight, 2nd Half vs Ground	Calcium	Twin	PBMC
WNT5A	0.00457145	0.0496566	6.562	In-flight, Time in ISS	Calcium	Twin	PBMC
WNT5A	0.000827	0.0477	-5.29	Pre vs Flight	Calcium	JAXA
WNT5B	0.0015318	0.0368307	3.63777	GLM: Time spent in ISS	Calcium	Twin	LD
WNT6	0.00736	0.147	-3.37	Pre vs Flight	Calcium	JAXA
WNT7A	0.0348	0.308	-2.59	Pre vs Flight	Calcium	JAXA
WNT7B	0.000525012	0.00198955	2.61245	In-flight, 2nd Half vs Ground	Calcium	Twin	PBMC
WNT7B	0.00829134	0.048362	1.2733	Post-flight vs Ground	Calcium	Twin	CD19
WNT8A	0.00556	0.511	4.75	Pre vs Post	Calcium	JAXA
WNT8B	0.00398	0.108	-4.21	Pre vs Flight	Calcium	JAXA
WNT9B	4.1007e-05	0.00021672	2.24486	In-flight, 2nd Half vs Ground	Calcium	Twin	PBMC
WNT9B	0.00116	0.0572	-4.71	Pre vs Flight	Calcium	JAXA
SLC22A5	0.00728909	0.0193109	0.796258	In-flight, 2nd Half vs Ground	Carnithine	Twin	PBMC
SLC22A5	0.0012334	0.0186198	0.899714	Post-flight vs Pre-flight	Carnithine	Twin	CD4
CHAT	0.00149	0.0654	-4.39	Pre vs Flight	Choline	JAXA
CHKB-CPT1B	0.00295065	0.048053	2.40148	GLM: Time spent in ISS	Choline	Twin	LD
CHKB-CPT1B	0.00378	0.106	-3.39	Pre vs Flight	Choline	JAXA
CHRNE	0.00705122	0.0479818	-2.79941	GLM: Time spent in ISS	Choline	Twin	PBMC
CHRNE	0.00438725	0.0124316	-1.7118	In-flight, 2nd Half vs Ground	Choline	Twin	PBMC
CHRNE	0.00171816	0.0187744	0.837014	Post-flight vs Ground	Choline	Twin	CD19
RIC3	0.000671529	0.0284837	-1.01592	Post-flight vs Ground	Choline	Twin	LD
SLC25A42	0.00550704	0.0380668	0.613099	Post-flight vs Ground	Coenzyme A	Twin	CD19
AP1B1	0.00363084	0.0296632	0.311495	Post-flight vs Ground	Copper	Twin	CD19
ATP7B	0.0159653	0.0377311	1.15357	In-flight, 2nd Half vs Ground	Copper	Twin	PBMC
CCS	0.00218094	0.0412493	1.65108	GLM: Time spent in ISS	Copper	Twin	LD
CCSAP	1.86244e-05	0.00117012	1.18599	In-flight, 2nd Half vs 1st, Ambient only	Copper	Twin	CD4
CCSAP	0.0012435	0.0354378	1.58887	In-flight, Time in ISS (only AR)	Copper	Twin	CD4
CCSER1	0.0153333	0.0365377	1.29607	In-flight, 2nd Half vs Ground	Copper	Twin	PBMC
CCSER1	8.84e-15	2.71e-10	0.55		Copper	I4	B Cell
CCSER1	0.0116	1	0.95		Copper	I4	Dendritic Cell
CCSER2	0.00161508	0.0181228	-0.508468	Post-flight vs Ground	Copper	Twin	CD19
CCSER2	7.87e-17	2.41e-12	0.27		Copper	I4	CD8+ T Cell
CCSER2	6.86e-10	2.1e-05	0.26		Copper	I4	Natural Killer Cell
CCSER2	4.19e-09	0.000128	0.31		Copper	I4	Other T Cell
SLC31A1	0.00101772	0.041813	0.911363	In-flight, 2nd Half vs 1st	Copper	Twin	PBMC
SLC31A1	0.000475368	0.00182546	0.851765	In-flight, 2nd Half vs Ground	Copper	Twin	PBMC
SLC33A1	0.00352269	0.0102841	-0.595199	In-flight, 2nd Half vs Ground	Copper	Twin	PBMC
ALDH1L2	0.000117835	0.000543692	2.0746	In-flight, 2nd Half vs Ground	Folate	Twin	PBMC
DHFR	0.00128395	0.0268729	1.14417	In-flight, 2nd Half vs 1st, Ambient only	Folate	Twin	CD4
FTCD	0.0166904	0.0391961	2.51609	In-flight, 2nd Half vs Ground	Folate	Twin	PBMC
FTCD	0.000915	0.0507	-4.64	Pre vs Flight	Folate	JAXA
FTCDNL1	0.00478782	0.01341	1.25318	In-flight, 2nd Half vs Ground	Folate	Twin	PBMC
FTCDNL1	0.000875	1	0.27		Folate	I4	Dendritic Cell
MTHFD1L	0.00119501	0.017663	2.52226	GLM: Time spent in ISS	Folate	Twin	PBMC
MTHFD1L	5.37884e-06	0.00335126	2.02063	In-flight, 2nd Half vs 1st	Folate	Twin	PBMC
MTHFD1L	3.8166e-06	2.68131e-05	1.5128	In-flight, 2nd Half vs Ground	Folate	Twin	PBMC
MTHFD1L	9.2481e-05	0.00371896	0.801638	Post-flight vs Pre-flight	Folate	Twin	CD4
MTHFR	0.000509623	0.00193736	-0.845565	In-flight, 2nd Half vs Ground	Folate	Twin	PBMC
MTHFR	7.52524e-06	0.000740641	-0.626266	Post-flight vs Pre-flight	Folate	Twin	CD4
MTHFS	0.00113795	0.0147593	0.636766	Post-flight vs Ground	Folate	Twin	CD19
MTHFS	0.00141067	0.0204323	-0.57494	Post-flight vs Pre-flight	Folate	Twin	CD4
MTHFSD	0.0125048	0.03072	-0.568949	In-flight, 2nd Half vs Ground	Folate	Twin	PBMC
SLC19A1	0.00262286	0.0453615	2.95991	GLM: Time spent in ISS	Folate	Twin	LD
SLC19A1	0.000456121	0.00854482	1.43989	Post-flight vs Ground	Folate	Twin	CD19
SLC46A1	1.72975e-05	0.00213368	1.56106	GLM: Time spent in ISS	Folate	Twin	PBMC
SLC46A1	0.00743	0.148	-4.33	Pre vs Flight	Folate	JAXA
ST20-MTHFS	0.000637164	0.0347901	3.01201	Post-flight vs Pre-flight	Folate	Twin	CD19
ST20-MTHFS	6.78242e-06	0.0097079	-3.89351	Post-flight vs Pre+In-flight	Folate	Twin	CD8
ST20-MTHFS	0.0235	0.583	-4.04	Pre vs Post	Folate	JAXA
DUOX2	0.00118534	0.0176096	5.01834	GLM: Time spent in ISS	Iodine	Twin	PBMC
DUOX2	6.60075e-05	0.000327367	2.96224	In-flight, 2nd Half vs Ground	Iodine	Twin	PBMC
DUOX2	0.003318	0.0427538	5.46902	In-flight, Time in ISS	Iodine	Twin	PBMC
DUOX2	1.97e-08	0.000103	-7.21	Pre vs Flight	Iodine	JAXA
BMP6	0.000749064	0.026982	-1.77083	In-flight, 1st Half vs Ground	Iron	Twin	PBMC
BMP6	0.0114955	0.0285161	-1.13983	In-flight, 2nd Half vs Ground	Iron	Twin	PBMC
CP	2.14317e-06	1.62632e-05	2.37471	In-flight, 2nd Half vs Ground	Iron	Twin	PBMC
CPA1	0.00763	0.149	-3.58	Pre vs Flight	Iron	JAXA
CPA4	8.89847e-06	0.00150946	6.5864	GLM: Time spent in ISS	Iron	Twin	PBMC
CPA4	2.45343e-08	3.07412e-07	3.76291	In-flight, 2nd Half vs Ground	Iron	Twin	PBMC
CPA4	6.13973e-06	0.00204101	6.29556	In-flight, Time in ISS	Iron	Twin	PBMC
CPA4	0.0122	0.187	-3.04	Pre vs Flight	Iron	JAXA
CPAMD8	0.00071112	0.0499221	-1.2535	GLM: Spaceflight vs Earth	Iron	Twin	LD
CPAMD8	0.000758849	0.0027232	1.22569	In-flight, 2nd Half vs Ground	Iron	Twin	PBMC
CPB1	0.000300155	0.0165828	2.84323	In-flight, 1st Half vs Ground	Iron	Twin	PBMC
CPB1	2.26505e-06	1.70503e-05	3.53754	In-flight, 2nd Half vs Ground	Iron	Twin	PBMC
CPB2-AS1	0.0185	0.229	-3.38	Pre vs Flight	Iron	JAXA
CPD	0.0211988	0.0480281	0.711042	In-flight, 2nd Half vs Ground	Iron	Twin	PBMC
CPD	0.00265243	0.024414	-0.588872	Post-flight vs Ground	Iron	Twin	CD19
CPE	0.000187863	0.00720071	9.7762	GLM: Time spent in ISS	Iron	Twin	PBMC
CPE	9.98174e-07	8.23131e-06	5.20195	In-flight, 2nd Half vs Ground	Iron	Twin	PBMC
CPE	8.19837e-05	0.0065229	9.32102	In-flight, Time in ISS	Iron	Twin	PBMC
CPE	5.21075e-08	0.000215537	-15.587	Post-flight vs Pre+In-flight	Iron	Twin	LD
CPE	0.0196	0.234	-3.41	Pre vs Flight	Iron	JAXA
CPEB1	0.000563751	0.0454185	2.52113	All Samples In-flight vs Ground	Iron	Twin	CD4
CPEB1	0.00010738	0.00519123	4.5233	GLM: Time spent in ISS	Iron	Twin	PBMC
CPEB1	0.000669969	0.0257883	1.94463	In-flight, 1st Half vs Ground	Iron	Twin	PBMC
CPEB1	3.04876e-12	1.01261e-10	3.66192	In-flight, 2nd Half vs Ground	Iron	Twin	PBMC
CPEB1	1.073e-07	0.000126808	4.44284	In-flight, Time in ISS	Iron	Twin	PBMC
CPEB1	0.0124	0.188	-3.81	Pre vs Flight	Iron	JAXA
CPEB2	0.0168756	0.0395836	-0.7505	In-flight, 2nd Half vs Ground	Iron	Twin	PBMC
CPEB4	3.41861e-05	0.00643729	1.05562	In-flight vs Ground	Iron	Twin	LD
CPEB4	2.80341e-06	2.04607e-05	-1.42613	In-flight, 2nd Half vs Ground	Iron	Twin	PBMC
CPED1	0.00468539	0.0429005	-1.24074	Post-flight vs Pre-flight	Iron	Twin	CD4
CPM	8.94844e-06	5.67032e-05	1.359	In-flight, 2nd Half vs Ground	Iron	Twin	PBMC
CPN2	0.00751	0.0496109	1.6664	GLM: Time spent in ISS	Iron	Twin	PBMC
CPN2	0.000460308	0.00177316	1.17078	In-flight, 2nd Half vs Ground	Iron	Twin	PBMC
CPN2	0.00141466	0.0355974	0.999074	In+Post-flight vs Pre-flight	Iron	Twin	CD4
CPN2	0.00424988	0.0404038	0.885164	Post-flight vs Pre-flight	Iron	Twin	CD4
CPNE2	0.000676371	0.0286118	0.600791	Post-flight vs Ground	Iron	Twin	LD
CPNE2	0.00107769	0.017192	-0.933175	Post-flight vs Pre-flight	Iron	Twin	CD4
CPNE3	0.00187257	0.00598121	1.1443	In-flight, 2nd Half vs Ground	Iron	Twin	PBMC
CPNE4	0.018411	0.0426065	1.46686	In-flight, 2nd Half vs Ground	Iron	Twin	PBMC
CPNE5	0.00232782	0.0367748	-1.25056	All Samples Post-flight vs Ground	Iron	Twin	CD4
CPNE5	7.00133e-05	0.0024527	0.996953	Post-flight vs Ground	Iron	Twin	CD19
CPNE6	0.0429	0.34	-2.44	Pre vs Flight	Iron	JAXA
CPNE8	0.000878617	0.0149519	-1.93352	GLM: Time spent in ISS	Iron	Twin	PBMC
CPNE8	0.0211516	0.0479317	-0.75881	In-flight, 2nd Half vs Ground	Iron	Twin	PBMC
CPNE9	0.00701	0.143	-4.03	Pre vs Flight	Iron	JAXA
CPPED1	8.59445e-05	0.00610987	-1.44436	All Samples Post-flight vs Ground	Iron	Twin	CD4
CPPED1	0.000234564	0.00802246	-2.43398	GLM: Time spent in ISS	Iron	Twin	PBMC
CPPED1	1.19314e-05	7.30887e-05	-1.25669	In-flight, 2nd Half vs Ground	Iron	Twin	PBMC
CPPED1	0.00168077	0.0312885	-2.23926	In-flight, Time in ISS	Iron	Twin	PBMC
CPPED1	7.51392e-05	0.0072444	-1.5145	In+Post-flight vs Pre-flight	Iron	Twin	CD4
CPPED1	0.000514389	0.0301076	0.830147	Post-flight vs Ground	Iron	Twin	CD8
CPPED1	0.000130329	0.00461229	-1.53506	Post-flight vs Pre-flight	Iron	Twin	CD4
CPQ	9.12939e-05	0.00472798	2.08238	GLM: Time spent in ISS	Iron	Twin	PBMC
CPQ	7.85923e-10	1.42822e-08	1.4992	In-flight, 2nd Half vs Ground	Iron	Twin	PBMC
CPS1	0.00291527	0.0287825	5.07074	GLM: Time spent in ISS	Iron	Twin	PBMC
CPS1	1.94565e-08	2.51826e-07	4.3048	In-flight, 2nd Half vs Ground	Iron	Twin	PBMC
CPS1	0.000276079	0.0127638	5.42048	In-flight, Time in ISS	Iron	Twin	PBMC
CPSF1	0.00131508	0.0261255	-1.45343	All Samples Post-flight vs Ground	Iron	Twin	CD4
CPSF1	0.00125015	0.0337111	3.14518	GLM: Time spent in ISS	Iron	Twin	LD
CPSF1	0.000317392	0.0183274	3.10237	In-flight, Time in ISS (only AR)	Iron	Twin	LD
CPSF1	0.000435163	0.0263522	1.47796	Post-flight vs Pre-flight	Iron	Twin	CD19
CPSF1	0.000526397	0.0369155	-1.30589	Post-flight vs Pre+In-flight	Iron	Twin	CD4
CPSF4	0.00210826	0.0213429	0.596963	Post-flight vs Ground	Iron	Twin	CD19
CPSF4L	0.0257	0.583	4.5	Pre vs Post	Iron	JAXA
CPSF7	3.87693e-05	0.000206664	-0.848229	In-flight, 2nd Half vs Ground	Iron	Twin	PBMC
CPT1A	0.00257134	0.0267559	-1.46452	GLM: Time spent in ISS	Iron	Twin	PBMC
CPT1A	0.00141905	0.0479237	-1.07157	In-flight, 2nd Half vs 1st	Iron	Twin	PBMC
CPT1A	4.60154e-05	0.000240016	-0.801371	In-flight, 2nd Half vs Ground	Iron	Twin	PBMC
CPT1A	0.0332	0.302	0.81	Pre vs Flight	Iron	JAXA
CPT1C	0.0028643	0.0412223	1.75147	All Samples Post-flight vs Ground	Iron	Twin	CD4
CPT1C	2.0544e-05	0.0100998	-2.56443	In-flight vs Ground	Iron	Twin	CD19
CPT1C	9.63276e-06	6.04891e-05	2.33746	In-flight, 2nd Half vs Ground	Iron	Twin	PBMC
CPT1C	0.00262026	0.0300903	1.50883	Post-flight vs Pre-flight	Iron	Twin	CD4
CPT2	0.00427327	0.0357917	1.18094	GLM: Time spent in ISS	Iron	Twin	PBMC
CPT2	0.00301855	0.00901994	0.686593	In-flight, 2nd Half vs Ground	Iron	Twin	PBMC
CPVL	1.84904e-05	0.00220079	-2.9673	GLM: Time spent in ISS	Iron	Twin	PBMC
CPVL	1.99917e-05	0.00011553	-1.39669	In-flight, 2nd Half vs Ground	Iron	Twin	PBMC
CPVL	3.81756e-05	0.00478054	-2.94004	In-flight, Time in ISS	Iron	Twin	PBMC
CPVL	0.000169794	0.0125982	1.33577	Post-flight vs Ground	Iron	Twin	CD8
CPXM1	0.0054	0.125	-4.38	Pre vs Flight	Iron	JAXA
CPXM2	1.91069e-05	0.000110976	2.68849	In-flight, 2nd Half vs Ground	Iron	Twin	PBMC
FTH1	0.00064823	0.00237842	-0.994815	In-flight, 2nd Half vs Ground	Iron	Twin	PBMC
FTH1	9.50862e-05	0.00302824	0.432428	Post-flight vs Ground	Iron	Twin	CD19
FTH1	0.00194408	0.0249818	-0.690102	Post-flight vs Pre-flight	Iron	Twin	CD4
FTH1	0.0366	0.318	0.58	Pre vs Flight	Iron	JAXA
FTH1	0.0446	0.626	-0.55	Pre vs Post	Iron	JAXA
FTH1	1.76e-63	5.38e-59	-0.52		Iron	I4	CD14+ Monocyte
FTH1	3.96e-58	1.21e-53	-0.33		Iron	I4	CD4+ T Cell
FTH1	5.77e-34	1.77e-29	-1.17		Iron	I4	CD16+ Monocyte
FTH1	1.12e-22	3.44e-18	-0.31		Iron	I4	CD8+ T Cell
FTH1	6.06e-17	1.85e-12	-0.48		Iron	I4	Other T Cell
FTH1	3.69e-14	1.13e-09	-1.02		Iron	I4	Dendritic Cell
FTH1	2.53e-11	7.75e-07	-0.32		Iron	I4	Natural Killer Cell
FTH1P22	0.0152919	0.0364631	-1.89619	In-flight, 2nd Half vs Ground	Iron	Twin	PBMC
FTH1P22	6.85766e-05	0.00241202	-1.75433	Post-flight vs Ground	Iron	Twin	CD19
FTL	5.87463e-05	0.00497867	-1.0797	All Samples Post-flight vs Ground	Iron	Twin	CD4
FTL	0.000686226	0.00249536	-1.00428	In-flight, 2nd Half vs Ground	Iron	Twin	PBMC
FTL	4.64802e-07	0.000350146	-1.08473	In+Post-flight vs Pre-flight	Iron	Twin	CD4
FTL	3.32346e-06	0.00042579	-1.12376	Post-flight vs Pre-flight	Iron	Twin	CD4
FTL	2.34e-119	7.16e-115	-0.28		Iron	I4	PBMC Pseudobulk
FTL	5.33e-53	1.63e-48	-1.88		Iron	I4	CD16+ Monocyte
FTL	1.02e-44	3.13e-40	-0.49		Iron	I4	CD14+ Monocyte
FTL	2.89e-19	8.86e-15	-0.27		Iron	I4	B Cell
FTL	4.48e-15	1.37e-10	-0.88		Iron	I4	Dendritic Cell
FTLP1	2.58007e-06	1.90822e-05	6.19966	In-flight, 2nd Half vs Ground	Iron	Twin	PBMC
FTLP10	0.00258412	0.00788864	2.56257	In-flight, 2nd Half vs Ground	Iron	Twin	PBMC
HAMP	0.000551796	0.0118812	3.10249	GLM: Time spent in ISS	Iron	Twin	PBMC
HAMP	1.81034e-06	1.39884e-05	1.88002	In-flight, 2nd Half vs Ground	Iron	Twin	PBMC
HAMP	0.00130116	0.0271564	3.08791	In-flight, Time in ISS	Iron	Twin	PBMC
HEPHL1	0.00106694	0.0036749	2.53332	In-flight, 2nd Half vs Ground	Iron	Twin	PBMC
HEPHL1	0.00969	0.169	-3.65	Pre vs Flight	Iron	JAXA
SLC11A2	0.00167522	0.0301155	0.648711	All Samples Post-flight vs Ground	Iron	Twin	CD4
SLC11A2	0.00162668	0.0313841	-0.873299	In-flight, 2nd Half vs 1st, Ambient only	Iron	Twin	CD4
SLC11A2	0.000736001	0.0138831	0.590607	Post-flight vs Pre-flight	Iron	Twin	CD4
SLC40A1	1.73471e-08	2.27801e-07	-1.43424	In-flight, 2nd Half vs Ground	Iron	Twin	PBMC
SLC40A1	6.98e-23	2.14e-18	0.41		Iron	I4	Other
STEAP3	0.00554255	0.0381617	0.772201	Post-flight vs Ground	Iron	Twin	CD19
STEAP3	0.00109666	0.0173773	-1.44501	Post-flight vs Pre-flight	Iron	Twin	CD4
TFAM	0.000188263	0.000819271	-1.06941	In-flight, 2nd Half vs Ground	Iron	Twin	PBMC
TFAP2A	0.00508158	0.0393927	6.73372	GLM: Time spent in ISS	Iron	Twin	PBMC
TFAP2A	1.17076e-05	7.18262e-05	4.27365	In-flight, 2nd Half vs Ground	Iron	Twin	PBMC
TFAP2A	0.0020539	0.0340677	6.88837	In-flight, Time in ISS	Iron	Twin	PBMC
TFAP2B	0.000349427	0.0180972	3.79894	In-flight, 1st Half vs Ground	Iron	Twin	PBMC
TFAP2B	9.42637e-09	1.33622e-07	5.48287	In-flight, 2nd Half vs Ground	Iron	Twin	PBMC
TFAP2B	0.00106	0.0547	-4.11	Pre vs Flight	Iron	JAXA
TFAP2B	0.00106	0.0547	-4.11	Pre vs Flight	Iron	JAXA
TFAP2C	0.00119053	0.0176481	4.97585	GLM: Time spent in ISS	Iron	Twin	PBMC
TFAP2C	0.000280909	0.0159951	2.55307	In-flight, 1st Half vs Ground	Iron	Twin	PBMC
TFAP2C	2.45586e-17	2.91316e-15	4.92407	In-flight, 2nd Half vs Ground	Iron	Twin	PBMC
TFAP2C	0.0018677	0.0322398	4.99383	In-flight, Time in ISS	Iron	Twin	PBMC
TFAP2C	0.0129	0.191	-3.71	Pre vs Flight	Iron	JAXA
TFAP2C	0.0129	0.191	-3.71	Pre vs Flight	Iron	JAXA
TFAP2D	0.00012279	0.000564624	4.61144	In-flight, 2nd Half vs Ground	Iron	Twin	PBMC
TFAP2D	0.00296583	0.0403465	7.30544	In-flight, Time in ISS	Iron	Twin	PBMC
TFAP2E	0.00505013	0.0361455	0.920175	Post-flight vs Ground	Iron	Twin	CD19
TFAP4	0.00220493	0.0245229	2.2177	GLM: Time spent in ISS	Iron	Twin	PBMC
TFAP4	1.9368e-06	1.48644e-05	1.60615	In-flight, 2nd Half vs Ground	Iron	Twin	PBMC
TFAP4	0.00409091	0.0469191	1.86279	In-flight, Time in ISS	Iron	Twin	PBMC
TFAP4	0.00174497	0.0189256	0.859522	Post-flight vs Ground	Iron	Twin	CD19
TFB1M	0.00190968	0.0199582	-0.400169	Post-flight vs Ground	Iron	Twin	CD19
TFB2M	0.00350743	0.0102452	-1.13316	In-flight, 2nd Half vs Ground	Iron	Twin	PBMC
TFCP2	0.00205434	0.00646991	-0.786245	In-flight, 2nd Half vs Ground	Iron	Twin	PBMC
TFCP2L1	2.3816e-05	0.0167197	-2.22615	In-flight vs Ground	Iron	Twin	CD4
TFCP2L1	5.97852e-08	3.05962e-05	-2.02556	Post-flight vs Ground	Iron	Twin	CD8
TFCP2L1	4.84184e-05	0.0207868	-1.38395	Post-flight vs Ground	Iron	Twin	CD4
TFCP2L1	0.000151437	0.0101134	-1.30207	Post-flight vs Ground	Iron	Twin	LD
TFDP1	0.00421453	0.0325241	0.214372	Post-flight vs Ground	Iron	Twin	CD19
TFDP2	4.93641e-06	0.00108033	2.98779	GLM: Time spent in ISS	Iron	Twin	PBMC
TFDP2	3.82517e-07	3.52762e-06	1.83136	In-flight, 2nd Half vs Ground	Iron	Twin	PBMC
TFDP2	1.44099e-05	0.00296171	3.28514	In-flight, Time in ISS	Iron	Twin	PBMC
TFDP3	0.000712592	0.0133795	8.0429	GLM: Time spent in ISS	Iron	Twin	PBMC
TFDP3	4.70053e-06	3.22465e-05	4.45201	In-flight, 2nd Half vs Ground	Iron	Twin	PBMC
TFDP3	0.00249027	0.0370917	7.90324	In-flight, Time in ISS	Iron	Twin	PBMC
TFDP3	0.0126	0.19	-3.95	Pre vs Flight	Iron	JAXA
TFDP3	0.0126	0.19	-3.95	Pre vs Flight	Iron	JAXA
TFE3	0.0139626	0.0337633	-0.656824	In-flight, 2nd Half vs Ground	Iron	Twin	PBMC
TFE3	0.00420843	0.0325165	0.384656	Post-flight vs Ground	Iron	Twin	CD19
TFE3	0.00465119	0.0427056	-0.570009	Post-flight vs Pre-flight	Iron	Twin	CD4
TFEC	0.00204448	0.0233772	-1.59344	GLM: Time spent in ISS	Iron	Twin	PBMC
TFEC	0.00278232	0.00840456	-0.74613	In-flight, 2nd Half vs Ground	Iron	Twin	PBMC
TFEC	6.33158e-05	0.00571819	1.61143	Post-flight vs Ground	Iron	Twin	CD8
TFG	0.00709495	0.018859	-0.745431	In-flight, 2nd Half vs Ground	Iron	Twin	PBMC
TFIP11	0.000928803	0.00324307	-0.769474	In-flight, 2nd Half vs Ground	Iron	Twin	PBMC
TFP1	0.0043	0.112	-4.94	Pre vs Flight	Iron	JAXA
TFP1	0.0043	0.112	-4.94	Pre vs Flight	Iron	JAXA
TFPI	0.00167037	0.0300764	0.782987	All Samples Post-flight vs Ground	Iron	Twin	CD4
TFPI	0.00068414	0.0132235	2.5033	GLM: Time spent in ISS	Iron	Twin	PBMC
TFPI	1.88994e-10	4.0002e-09	2.025	In-flight, 2nd Half vs Ground	Iron	Twin	PBMC
TFPI	0.00234756	0.0361131	2.73253	In-flight, Time in ISS	Iron	Twin	PBMC
TFPI	5.1957e-05	0.01808	0.547918	Post-flight vs Pre-flight	Iron	Twin	CD8
TFPI	7.78645e-05	0.00332566	0.736112	Post-flight vs Pre-flight	Iron	Twin	CD4
TFPI	0.0449	0.626	-1.43	Pre vs Post	Iron	JAXA
TFPI	0.0449	0.626	-1.43	Pre vs Post	Iron	JAXA
TFPT	0.00213581	0.034895	-1.50415	All Samples Post-flight vs Ground	Iron	Twin	CD4
TFR2	0.00182558	0.00584321	1.11868	In-flight, 2nd Half vs Ground	Iron	Twin	PBMC
TFR2	0.000513946	0.00921421	1.11435	Post-flight vs Ground	Iron	Twin	CD19
TFRC	0.00351705	0.0460747	0.578909	All Samples Post-flight vs Ground	Iron	Twin	CD4
TFRC	0.0160724	0.0379304	0.845449	In-flight, 2nd Half vs Ground	Iron	Twin	PBMC
TFRC	7.44414e-07	0.000148228	0.530434	Post-flight vs Pre-flight	Iron	Twin	CD4
TFRC	0.034	0.305	-0.62	Pre vs Flight	Iron	JAXA
TFRC	0.034	0.305	-0.62	Pre vs Flight	Iron	JAXA
TFRC	0.034	0.305	-0.62	Pre vs Flight	Iron	JAXA
ATP1A1	1.5479e-08	2.06154e-07	-1.0666	In-flight, 2nd Half vs Ground	Magnesium	Twin	PBMC
ATP1A1	0.00127552	0.0157338	-0.319854	Post-flight vs Ground	Magnesium	Twin	CD19
CLDN16	0.00646794	0.0174219	2.79203	In-flight, 2nd Half vs Ground	Magnesium	Twin	PBMC
CLDN16	0.000201455	0.0108753	6.27633	In-flight, Time in ISS	Magnesium	Twin	PBMC
CLDN16	0.0474	0.356	-2.76	Pre vs Flight	Magnesium	JAXA
EGF	0.0384	0.611	-1.22	Pre vs Post	Magnesium	JAXA
EGFEM1P	0.00601846	0.043687	5.38493	GLM: Time spent in ISS	Magnesium	Twin	PBMC
EGFEM1P	0.00124335	0.00418371	3.15431	In-flight, 2nd Half vs Ground	Magnesium	Twin	PBMC
EGFEM1P	0.00280577	0.0395632	5.4519	In-flight, Time in ISS	Magnesium	Twin	PBMC
EGFL7	0.00285635	0.0472893	6.08379	GLM: Time spent in ISS	Magnesium	Twin	LD
EGFR	0.0253	0.267	-2.33	Pre vs Flight	Magnesium	JAXA
EGFR	0.0363	0.607	2.48	Pre vs Post	Magnesium	JAXA
KCNJ10	0.00902	0.162	-4.28	Pre vs Flight	Magnesium	JAXA
SLC41A1	5.76731e-05	0.000290641	-1.0171	In-flight, 2nd Half vs Ground	Magnesium	Twin	PBMC
SLC41A1	0.000398339	0.0203633	-0.901191	Post-flight vs Ground	Magnesium	Twin	LD
TRPM6	0.00670904	0.046572	3.48	GLM: Time spent in ISS	Magnesium	Twin	PBMC
TRPM6	0.00102274	0.041813	2.63888	In-flight, 2nd Half vs 1st	Magnesium	Twin	PBMC
TRPM6	1.02317e-08	1.43623e-07	3.08558	In-flight, 2nd Half vs Ground	Magnesium	Twin	PBMC
GPHN	0.00177783	0.0236191	0.56898	Post-flight vs Pre-flight	Molybdenum	Twin	CD4
GPHN	4.62e-09	0.000141	0.29		Molybdenum	I4	Other T Cell
GPHN	4.04e-07	0.0124	0.44		Molybdenum	I4	Other
MOCOS	1.26725e-07	1.33133e-06	2.8833	In-flight, 2nd Half vs Ground	Molybdenum	Twin	PBMC
MOCS3	8.34447e-08	9.43528e-05	2.70433	GLM: Time spent in ISS	Molybdenum	Twin	PBMC
MOCS3	0.00038499	0.0284107	1.57876	In-flight, 2nd Half vs 1st	Molybdenum	Twin	PBMC
MOCS3	1.89342e-12	6.63588e-11	1.78126	In-flight, 2nd Half vs Ground	Molybdenum	Twin	PBMC
MOCS3	0.000337628	0.0139393	2.58686	In-flight, Time in ISS	Molybdenum	Twin	PBMC
SLC39A8	0.000408651	0.00806982	-0.586702	Post-flight vs Ground	Multiple	Twin	CD19
NMNAT1	0.00161188	0.0405736	0.61043	In-flight, 1st Half vs Ground	Niacin	Twin	PBMC
NMNAT1	1.54863e-06	1.21886e-05	1.05171	In-flight, 2nd Half vs Ground	Niacin	Twin	PBMC
NMNAT1	3.5538e-05	0.0187663	0.785163	Post-flight vs Ground	Niacin	Twin	PBMC
NNT	1.55e-08	0.000474	0.25		Niacin	I4	Other T Cell
NNT	0.00291	1	0.31		Niacin	I4	Dendritic Cell
PANK2	0.00451587	0.0420545	-0.296841	Post-flight vs Pre-flight	Pantothenate	Twin	CD4
FGF23	2.55766e-05	0.0159103	3.79961	In-flight vs Post-flight	Phosphate	Twin	PBMC
FGF23	1.25911e-07	0.000144004	2.71058	In-flight, 1st Half vs Ground	Phosphate	Twin	PBMC
FGF23	1.2443e-26	8.95438e-24	4.81654	In-flight, 2nd Half vs Ground	Phosphate	Twin	PBMC
FGF23	0.000431378	0.00994335	0.628052	Post-flight vs Pre-flight	Phosphate	Twin	CD4
FGF23	0.000645	0.0409	-4.86	Pre vs Flight	Phosphate	JAXA
PHEX	0.00726526	0.0488185	3.72905	GLM: Time spent in ISS	Phosphate	Twin	PBMC
PHEX	0.000187744	0.000817343	2.56552	In-flight, 2nd Half vs Ground	Phosphate	Twin	PBMC
SLC34A1	0.00619348	0.0443235	7.15214	GLM: Time spent in ISS	Phosphate	Twin	PBMC
SLC34A1	0.0218	0.248	-2.61	Pre vs Flight	Phosphate	JAXA
SLC34A2	3.25377e-06	2.32755e-05	2.5525	In-flight, 2nd Half vs Ground	Phosphate	Twin	PBMC
SLC34A2	0.0133	0.193	4.59	Pre vs Flight	Phosphate	JAXA
SLC34A2	0.00632	0.522	5.24	Pre vs Post	Phosphate	JAXA
ATP6V0A4	0.00201493	0.0231563	8.68892	GLM: Time spent in ISS	Potassium	Twin	PBMC
ATP6V0A4	6.12073e-05	0.00030659	4.52679	In-flight, 2nd Half vs Ground	Potassium	Twin	PBMC
ATP6V0A4	0.00339563	0.0430926	8.01746	In-flight, Time in ISS	Potassium	Twin	PBMC
BSND	0.00103877	0.0165572	3.7328	GLM: Time spent in ISS	Potassium	Twin	PBMC
BSND	1.84454e-10	3.91561e-09	3.31745	In-flight, 2nd Half vs Ground	Potassium	Twin	PBMC
DRAM2	6.13007e-05	0.000306845	-0.783404	In-flight, 2nd Half vs Ground	Potassium	Twin	PBMC
DRAP1	0.00217833	0.0352219	-1.42915	All Samples Post-flight vs Ground	Potassium	Twin	CD4
DRAP1	0.000171168	0.0206092	3.23017	GLM: Time spent in ISS	Potassium	Twin	LD
DRAP1	0.000218242	0.0138857	2.87826	In-flight, Time in ISS (only AR)	Potassium	Twin	LD
DRAP1	0.00172237	0.0399699	-1.16522	In+Post-flight vs Pre-flight	Potassium	Twin	CD4
DRAP1	0.000968539	0.0161199	-1.27932	Post-flight vs Pre-flight	Potassium	Twin	CD4
DRAXIN	1.3874e-06	1.10363e-05	1.70584	In-flight, 2nd Half vs Ground	Potassium	Twin	PBMC
DRAXIN	0.00536623	0.037493	-0.520381	Post-flight vs Ground	Potassium	Twin	CD19
KCNJ2	0.00021494	0.04851	3.17753	In-flight vs Post-flight	Potassium	Twin	PBMC
KCNJ2	1.63314e-07	0.000156005	2.19769	In-flight, 1st Half vs Ground	Potassium	Twin	PBMC
KCNJ2	2.14159e-19	4.44566e-17	4.33612	In-flight, 2nd Half vs Ground	Potassium	Twin	PBMC
KCNU1	1.03169e-06	0.00205908	-22.492	In-flight vs Ground	Potassium	Twin	CD8
KCNU1	0.000885234	0.00311513	4.84969	In-flight, 2nd Half vs Ground	Potassium	Twin	PBMC
SCN4A	0.000413061	0.0207775	3.61833	Post-flight vs Ground	Potassium	Twin	LD
SLC4A1	0.00376966	0.0334454	3.74374	GLM: Time spent in ISS	Potassium	Twin	PBMC
SLC4A1	5.99682e-07	5.2671e-06	2.39129	In-flight, 2nd Half vs Ground	Potassium	Twin	PBMC
SLC4A4	3.57864e-08	5.22362e-06	-1.7206	Post-flight vs Ground	Potassium	Twin	CD19
SLC4A4	7.15e-11	2.19e-06	0.3		Potassium	I4	Other T Cell
SLC12A3	0.0423	0.338	-2.84	Pre vs Flight	Potassium	JAXA
CASR	0.0264	0.272	-2.77	Pre vs Flight	Potassium	JAXA
FLAD1	0.000705926	0.00255623	0.66775	In-flight, 2nd Half vs Ground	Riboflavin	Twin	PBMC
SLC52A1	0.00158139	0.0498314	2.08673	In-flight, 2nd Half vs 1st	Riboflavin	Twin	PBMC
SLC52A1	1.57601e-08	2.09234e-07	2.48886	In-flight, 2nd Half vs Ground	Riboflavin	Twin	PBMC
SLC52A1	0.038	0.323	-2.93	Pre vs Flight	Riboflavin	JAXA
SLC52A3	0.000288003	0.00118274	2.1663	In-flight, 2nd Half vs Ground	Riboflavin	Twin	PBMC
SECISBP2	0.0013296	0.0262005	0.528195	All Samples Post-flight vs Ground	Selenium	Twin	CD4
SECISBP2	0.00131815	0.0343883	0.566685	In+Post-flight vs Pre-flight	Selenium	Twin	CD4
SECISBP2	0.0013043	0.0192873	0.519892	Post-flight vs Pre-flight	Selenium	Twin	CD4
SECISBP2	0.045	0.626	-0.69	Pre vs Post	Selenium	JAXA
SECISBP2	1.86e-06	0.0569	0.3		Selenium	I4	Other
SECISBP2L	0.000786731	0.0185355	-0.830702	In-flight, 2nd Half vs 1st, Ambient only	Selenium	Twin	CD4
SECISBP2L	0.00204622	0.00644808	1.39449	In-flight, 2nd Half vs Ground	Selenium	Twin	PBMC
SECISBP2L	0.00134908	0.0367691	-1.23928	In-flight, Time in ISS (only AR)	Selenium	Twin	CD4
SECISBP2L	0.00111759	0.0315283	0.724531	In+Post-flight vs Pre-flight	Selenium	Twin	CD4
SECISBP2L	4.92308e-05	0.002519	0.576062	Post-flight vs Pre-flight	Selenium	Twin	CD4
SEPSECS	0.00330833	0.0310583	-1.3532	GLM: Time spent in ISS	Selenium	Twin	PBMC
SEPSECS	9.42321e-05	0.000446625	-0.903266	In-flight, 2nd Half vs Ground	Selenium	Twin	PBMC
AQP2	0.0156	0.211	-3.61	Pre vs Flight	Sodium	JAXA
AVP	0.0273	0.276	-3.06	Pre vs Flight	Sodium	JAXA
CFTR	0.00318797	0.0302212	3.55698	GLM: Time spent in ISS	Sodium	Twin	PBMC
CFTR	8.24795e-07	6.95295e-06	2.66922	In-flight, 2nd Half vs Ground	Sodium	Twin	PBMC
CFTR	0.00923	0.164	-3.49	Pre vs Flight	Sodium	JAXA
CFTRP2	0.00325546	0.0306589	6.79547	GLM: Time spent in ISS	Sodium	Twin	PBMC
CFTRP2	5.34942e-10	1.02202e-08	6.21657	In-flight, 2nd Half vs Ground	Sodium	Twin	PBMC
CFTRP2	0.00299675	0.0405043	6.06257	In-flight, Time in ISS	Sodium	Twin	PBMC
SLC12A3	0.0423	0.338	-2.84	Pre vs Flight	Sodium	JAXA
ITPK1	0.00125089	0.0428633	0.564559	Post-flight vs Ground	Thiamine	Twin	LD
ITPK1	0.00288679	0.0319219	-0.790605	Post-flight vs Pre-flight	Thiamine	Twin	CD4
SLC19A3	0.000679486	0.0484648	1.86223	All Samples In-flight vs Ground	Thiamine	Twin	CD4
SLC19A3	1.41971e-05	0.00265486	1.84293	All Samples Post-flight vs Ground	Thiamine	Twin	CD4
SLC19A3	3.28555e-05	0.00276259	5.00724	GLM: Time spent in ISS	Thiamine	Twin	PBMC
SLC19A3	4.88534e-13	1.98999e-11	3.52073	In-flight, 2nd Half vs Ground	Thiamine	Twin	PBMC
SLC19A3	5.55396e-05	0.00561604	5.25421	In-flight, Time in ISS	Thiamine	Twin	PBMC
SLC19A3	1.75314e-05	0.00307927	1.81903	In+Post-flight vs Pre-flight	Thiamine	Twin	CD4
SLC19A3	1.57196e-05	0.00120605	1.76297	Post-flight vs Pre-flight	Thiamine	Twin	CD4
SLC19A3	0.0394	0.327	-2.95	Pre vs Flight	Thiamine	JAXA
SLC25A19	0.00233436	0.0494309	0.747907	In-flight, 1st Half vs Ground	Thiamine	Twin	PBMC
SLC25A19	8.65196e-10	1.55656e-08	2.02743	In-flight, 2nd Half vs Ground	Thiamine	Twin	PBMC
SLC25A19	0.00537701	0.0375067	0.416743	Post-flight vs Ground	Thiamine	Twin	CD19
TPK1	0.000411801	0.0102587	2.75739	GLM: Time spent in ISS	Thiamine	Twin	PBMC
TPK1	1.23576e-10	2.73629e-09	2.12756	In-flight, 2nd Half vs Ground	Thiamine	Twin	PBMC
TPK1	4.88e-172	1.49e-167	0.34		Thiamine	I4	PBMC Pseudobulk
TPK1	4.96e-41	1.52e-36	0.29		Thiamine	I4	CD4+ T Cell
TPK1	8.1e-35	2.48e-30	0.45		Thiamine	I4	B Cell
TPK1	4.14e-26	1.27e-21	0.32		Thiamine	I4	CD14+ Monocyte
TPK1	8.15e-21	2.49e-16	0.32		Thiamine	I4	CD8+ T Cell
TPK1	1.46e-10	4.48e-06	0.33		Thiamine	I4	Other
TPK1	6.16e-10	1.88e-05	0.37		Thiamine	I4	Other T Cell
TPK1	9.1e-09	0.000279	0.26		Thiamine	I4	Natural Killer Cell
TPK1	5.14e-08	0.00157	0.49		Thiamine	I4	CD16+ Monocyte
ALDH1A3	0.00332709	0.0311482	4.75043	GLM: Time spent in ISS	Vitamin A	Twin	PBMC
ALDH1A3	0.000712415	0.00257584	2.54677	In-flight, 2nd Half vs Ground	Vitamin A	Twin	PBMC
ALDH1A3	0.00455	0.115	-3.5	Pre vs Flight	Vitamin A	JAXA
CYP26B1	0.0469	0.354	-2.25	Pre vs Flight	Vitamin A	JAXA
LRAT	0.000764939	0.013842	3.48465	GLM: Time spent in ISS	Vitamin A	Twin	PBMC
LRAT	3.58793e-06	0.00120508	2.0245	In-flight, 1st Half vs Ground	Vitamin A	Twin	PBMC
LRAT	1.54156e-24	8.32017e-22	3.718	In-flight, 2nd Half vs Ground	Vitamin A	Twin	PBMC
RBP4	0.0312	0.6	3.42	Pre vs Post	Vitamin A	JAXA
RDH11	0.000194045	0.000841891	-0.669617	In-flight, 2nd Half vs Ground	Vitamin A	Twin	PBMC
RDH12	0.00362646	0.0105316	2.50871	In-flight, 2nd Half vs Ground	Vitamin A	Twin	PBMC
RDH12	0.00479	0.118	-4.76	Pre vs Flight	Vitamin A	JAXA
STRA6	0.00613576	0.0441588	3.81961	GLM: Time spent in ISS	Vitamin A	Twin	PBMC
STRA6	0.00978977	0.024872	1.67904	In-flight, 2nd Half vs Ground	Vitamin A	Twin	PBMC
AMN	0.000187053	0.0164157	2.40932	Post-flight vs Pre-flight	Vitamin B12	Twin	CD19
AMN	0.0177	0.223	-2.8	Pre vs Flight	Vitamin B12	JAXA
AMN1	2.44583e-05	0.000137867	1.37062	In-flight, 2nd Half vs Ground	Vitamin B12	Twin	PBMC
CUBN	0.000246925	0.0327602	1.80958	All Samples In-flight vs Ground	Vitamin B12	Twin	CD4
CUBN	0.000361094	0.0168132	1.20748	In+Post-flight vs Pre-flight	Vitamin B12	Twin	CD4
CUBN	0.000825794	0.0147704	1.03293	Post-flight vs Pre-flight	Vitamin B12	Twin	CD4
HCFC1	0.000308268	0.024307	2.21744	GLM: Time spent in ISS	Vitamin B12	Twin	LD
HCFC1	0.000607934	0.0342842	1.79013	In-flight, 2nd Half vs 1st, Ambient only	Vitamin B12	Twin	LD
HCFC1	7.79897e-05	0.00682683	2.68825	In-flight, Time in ISS (only AR)	Vitamin B12	Twin	LD
HCFC1	0.000909239	0.0129169	0.890139	Post-flight vs Ground	Vitamin B12	Twin	CD19
HCFC1R1	0.000513677	0.0251501	2.68118	GLM: Time spent in ISS	Vitamin B12	Twin	LD
HCFC1R1	0.000113191	0.00336615	1.46473	Post-flight vs Ground	Vitamin B12	Twin	CD19
LMBRD1	5.42744e-05	0.000276286	-1.14013	In-flight, 2nd Half vs Ground	Vitamin B12	Twin	PBMC
LMBRD1	0.0208	0.576	-1.28	Pre vs Post	Vitamin B12	JAXA
LMBRD1	2.25e-36	6.89e-32	0.42		Vitamin B12	I4	B Cell
LMBRD1	2.52e-09	7.7e-05	0.37		Vitamin B12	I4	Other
MMAA	5.05208e-06	3.44502e-05	-1.2682	In-flight, 2nd Half vs Ground	Vitamin B12	Twin	PBMC
MMAA	0.00693906	0.0433028	-0.603278	Post-flight vs Ground	Vitamin B12	Twin	CD19
MMAB	0.00211459	0.0239613	1.90493	GLM: Time spent in ISS	Vitamin B12	Twin	PBMC
MMAB	0.000968765	0.0408281	1.37813	In-flight, 2nd Half vs 1st	Vitamin B12	Twin	PBMC
MMAB	8.38817e-09	1.20407e-07	1.51665	In-flight, 2nd Half vs Ground	Vitamin B12	Twin	PBMC
MMACHC	1.46707e-05	0.00204473	3.6913	GLM: Time spent in ISS	Vitamin B12	Twin	PBMC
MMACHC	1.86308e-12	6.56151e-11	2.44348	In-flight, 2nd Half vs Ground	Vitamin B12	Twin	PBMC
MMACHC	8.81146e-05	0.0067101	3.58603	In-flight, Time in ISS	Vitamin B12	Twin	PBMC
PRDX1	0.000665353	0.00243133	-1.0616	In-flight, 2nd Half vs Ground	Vitamin B12	Twin	PBMC
PRDX1	1.11e-07	0.0034	-0.32		Vitamin B12	I4	CD16+ Monocyte
TCN1	1.44405e-05	8.65265e-05	4.72924	In-flight, 2nd Half vs Ground	Vitamin B12	Twin	PBMC
TCN1	1.46698e-08	1.33089e-05	3.00404	Post-flight vs Ground	Vitamin B12	Twin	CD8
THAP11	0.000706377	0.0109109	0.648322	Post-flight vs Ground	Vitamin B12	Twin	CD19
THAP11	0.00158583	0.021969	-0.543034	Post-flight vs Pre-flight	Vitamin B12	Twin	CD4
ALDH7A1	0.00191706	0.0226109	2.65373	GLM: Time spent in ISS	Vitamin B6	Twin	PBMC
ALDH7A1	0.00116968	0.0340296	1.36511	In-flight, 1st Half vs Ground	Vitamin B6	Twin	PBMC
ALDH7A1	4.38444e-13	1.81681e-11	2.50542	In-flight, 2nd Half vs Ground	Vitamin B6	Twin	PBMC
ALDH7A1	0.00195295	0.0331494	2.83856	In-flight, Time in ISS	Vitamin B6	Twin	PBMC
ALDH7A1	0.00582492	0.0486272	0.578947	Post-flight vs Pre-flight	Vitamin B6	Twin	CD4
ALPL	2.25878e-07	0.000445296	4.27557	In-flight, 2nd Half vs 1st	Vitamin B6	Twin	LD
ALPL	3.81086e-10	5.50174e-07	4.02281	In-flight, 2nd Half vs 1st, Ambient only	Vitamin B6	Twin	LD
ALPL	0.000698413	0.00253242	2.80031	In-flight, 2nd Half vs Ground	Vitamin B6	Twin	PBMC
ALPL	4.47388e-09	4.39176e-06	5.75325	In-flight, Time in ISS (only AR)	Vitamin B6	Twin	LD
ALPL	0.00022718	0.00552309	0.765548	Post-flight vs Ground	Vitamin B6	Twin	CD19
PDXK	0.0213314	0.0482629	-0.502316	In-flight, 2nd Half vs Ground	Vitamin B6	Twin	PBMC
PDXK	0.00548065	0.0379743	0.363651	Post-flight vs Ground	Vitamin B6	Twin	CD19
PNPO	0.000333347	0.0380016	2.57142	GLM: Spaceflight vs Earth	Vitamin B6	Twin	LD
PNPO	6.15561e-05	0.0165756	-3.00772	GLM: Time spent in ISS	Vitamin B6	Twin	LD
PNPO	0.00286094	0.00861435	2.63529	In-flight, 2nd Half vs Ground	Vitamin B6	Twin	PBMC
SLC2A10	0.0016007	0.0403981	1.59704	In-flight, 1st Half vs Ground	Vitamin C	Twin	PBMC
SLC2A10	1.72968e-06	1.34948e-05	2.12674	In-flight, 2nd Half vs Ground	Vitamin C	Twin	PBMC
SLC2A10	6.23187e-05	0.0256469	2.44881	Post-flight vs Ground	Vitamin C	Twin	PBMC
SLC2A10	7.43e-06	0.00369	-5.44	Pre vs Flight	Vitamin C	JAXA
CYP24A1	5.39152e-06	0.00114306	8.10822	GLM: Time spent in ISS	Vitamin D	Twin	PBMC
CYP24A1	0.000587183	0.0337292	4.55402	In-flight, 2nd Half vs 1st	Vitamin D	Twin	PBMC
CYP24A1	4.42199e-05	0.00023149	3.45063	In-flight, 2nd Half vs Ground	Vitamin D	Twin	PBMC
CYP24A1	0.00013667	0.00886418	7.34319	In-flight, Time in ISS	Vitamin D	Twin	PBMC
CYP27B1	0.00132503	0.0160207	1.65451	Post-flight vs Ground	Vitamin D	Twin	CD19
CYP2R1	0.0150974	0.0360512	-0.566857	In-flight, 2nd Half vs Ground	Vitamin D	Twin	PBMC
VDR	8.37066e-05	0.00604628	-1.43674	All Samples Post-flight vs Ground	Vitamin D	Twin	CD4
VDR	4.73449e-05	0.0459844	1.25656	In-flight vs Ground	Vitamin D	Twin	CD8
VDR	1.18468e-05	0.00244374	-1.36344	In+Post-flight vs Pre-flight	Vitamin D	Twin	CD4
VDR	2.64844e-07	2.81152e-05	1.57872	Post-flight vs Ground	Vitamin D	Twin	CD19
VDR	8.0112e-06	0.00111592	1.29566	Post-flight vs Ground	Vitamin D	Twin	CD8
VDR	8.94455e-06	0.000830486	-1.47893	Post-flight vs Pre-flight	Vitamin D	Twin	CD4
TTPA	0.000497111	0.0153542	2.70783	All Samples Post-flight vs Ground	Vitamin E	Twin	CD4
TTPA	0.0019981	0.023028	3.8754	GLM: Time spent in ISS	Vitamin E	Twin	PBMC
TTPA	6.65118e-06	0.00353816	3.01314	In-flight, 2nd Half vs 1st	Vitamin E	Twin	PBMC
TTPA	7.91698e-18	1.05506e-15	4.3822	In-flight, 2nd Half vs Ground	Vitamin E	Twin	PBMC
TTPA	0.00217306	0.0348224	4.33093	In-flight, Time in ISS	Vitamin E	Twin	PBMC
TTPA	0.000196628	0.0119458	2.56294	In+Post-flight vs Pre-flight	Vitamin E	Twin	CD4
TTPA	0.00207413	0.0260877	2.54596	Post-flight vs Pre-flight	Vitamin E	Twin	CD4
TTPA	0.0231	0.254	-3.2	Pre vs Flight	Vitamin E	JAXA
GGCX	1.79831e-06	1.39103e-05	-0.790705	In-flight, 2nd Half vs Ground	Vitamin K	Twin	PBMC
UBIAD1	0.00189868	0.00604758	-0.629386	In-flight, 2nd Half vs Ground	Vitamin K	Twin	PBMC
VKORC1	0.000827114	0.0121135	0.736771	Post-flight vs Ground	Vitamin K	Twin	CD19
MT1G	1.16249e-05	0.0218568	-16.3563	Post-flight vs Pre+In-flight	Zinc	Twin	LD
MT1HL1	0.00203	0.0763	-4.84	Pre vs Post	Zinc	JAXA
MT1JP	0.0192	0.231	-2.98	Pre vs Post	Zinc	JAXA
MT2A	0.00111798	0.0322726	3.68799	GLM: Time spent in ISS	Zinc	Twin	LD
MT2A	0.000517696	0.0307571	2.74759	In-flight, 2nd Half vs 1st, Ambient only	Zinc	Twin	LD
MT2A	2.78137e-05	0.00305795	4.17827	In-flight, Time in ISS (only AR)	Zinc	Twin	LD
MT2A	0.000791347	0.0394735	1.63344	Post-flight vs Pre-flight	Zinc	Twin	CD19
MTF1	0.0015502	0.0050616	-0.722724	In-flight, 2nd Half vs Ground	Zinc	Twin	PBMC
MTF1	0.00196438	0.0251474	-0.462564	Post-flight vs Pre-flight	Zinc	Twin	CD4
MTF1	0.0366	0.607	0.81	Pre vs Post	Zinc	JAXA
SLC30A1	2.86636e-05	0.000158185	-1.24536	In-flight, 2nd Half vs Ground	Zinc	Twin	PBMC
SLC30A2	0.000563	0.0388	-4.89	Pre vs Flight	Zinc	JAXA
SLC30A2	0.000563	0.0388	-4.89	Pre vs Post	Zinc	JAXA
SLC30A3	0.00684473	0.0471761	2.84107	GLM: Time spent in ISS	Zinc	Twin	PBMC
SLC30A3	0.00161949	0.0406588	1.56201	In-flight, 1st Half vs Ground	Zinc	Twin	PBMC
SLC30A3	4.80667e-11	1.16205e-09	2.98759	In-flight, 2nd Half vs Ground	Zinc	Twin	PBMC
SLC30A4	0.00111896	0.0237662	0.633041	All Samples Post-flight vs Ground	Zinc	Twin	CD4
SLC30A4	3.44968e-08	4.18871e-07	1.76312	In-flight, 2nd Half vs Ground	Zinc	Twin	PBMC
SLC30A4	0.00522316	0.0455772	0.529449	Post-flight vs Pre-flight	Zinc	Twin	CD4
SLC30A5	0.000102308	0.0031384	-0.407631	Post-flight vs Ground	Zinc	Twin	CD19
SLC30A6	0.00358761	0.0104356	0.713818	In-flight, 2nd Half vs Ground	Zinc	Twin	PBMC
SLC30A7	0.00128805	0.0268729	-0.855554	In-flight, 2nd Half vs 1st, Ambient only	Zinc	Twin	CD4
SLC30A7	0.00073379	0.030226	-0.347755	Post-flight vs Ground	Zinc	Twin	LD
SLC30A8	0.000848643	0.014675	5.02769	GLM: Time spent in ISS	Zinc	Twin	PBMC
SLC30A8	1.1186e-08	1.553e-07	3.29264	In-flight, 2nd Half vs Ground	Zinc	Twin	PBMC
SLC30A8	0.000982904	0.0238709	4.99278	In-flight, Time in ISS	Zinc	Twin	PBMC
SLC30A8	0.0468	0.628	-3.07	Pre vs Flight	Zinc	JAXA
SLC30A9	0.000318047	0.00911721	-1.34222	GLM: Time spent in ISS	Zinc	Twin	PBMC
SLC30A9	5.00112e-07	4.47819e-06	-1.0066	In-flight, 2nd Half vs Ground	Zinc	Twin	PBMC
SLC30A9	9.82e-11	3.01e-06	0.36		Zinc	I4	Other
SLC39A1	0.000427364	0.0139514	-0.780365	All Samples Post-flight vs Ground	Zinc	Twin	CD4
SLC39A1	0.000713701	0.00257962	-1.14246	In-flight, 2nd Half vs Ground	Zinc	Twin	PBMC
SLC39A1	0.00174082	0.0400281	-0.767105	In+Post-flight vs Pre-flight	Zinc	Twin	CD4
SLC39A1	0.00394087	0.0311433	0.482829	Post-flight vs Ground	Zinc	Twin	CD19
SLC39A1	9.13063e-05	0.00371204	-0.736282	Post-flight vs Pre-flight	Zinc	Twin	CD4
SLC39A10	0.000608128	0.0468982	1.20435	All Samples In-flight vs Ground	Zinc	Twin	CD4
SLC39A10	0.0262	0.585	-1.36	Pre vs Flight	Zinc	JAXA
SLC39A13	0.00380602	0.0481107	-1.28116	All Samples Post-flight vs Ground	Zinc	Twin	CD4
SLC39A13	0.00241018	0.0434837	3.4612	GLM: Time spent in ISS	Zinc	Twin	LD
SLC39A13	0.00318632	0.0274393	1.42723	Post-flight vs Ground	Zinc	Twin	CD19
SLC39A13	6.72795e-05	0.00925245	1.85341	Post-flight vs Pre-flight	Zinc	Twin	CD19
SLC39A3	0.000479507	0.0226668	0.50517	Post-flight vs Ground	Zinc	Twin	LD
SLC39A4	2.70138e-09	6.30897e-07	3.0893	Post-flight vs Ground	Zinc	Twin	CD19
SLC39A4	2.75547e-05	0.0176618	2.74911	Post-flight vs Ground	Zinc	Twin	PBMC
SLC39A4	4.60449e-06	0.00204228	3.00799	Post-flight vs Pre-flight	Zinc	Twin	CD19
SLC39A5	0.00363243	0.0327562	4.41863	GLM: Time spent in ISS	Zinc	Twin	PBMC
SLC39A5	0.00352754	0.0102941	2.53835	In-flight, 2nd Half vs Ground	Zinc	Twin	PBMC
SLC39A6	0.0013279	0.0186184	-1.91443	GLM: Time spent in ISS	Zinc	Twin	PBMC
SLC39A6	1.29574e-08	1.76379e-07	-1.41761	In-flight, 2nd Half vs Ground	Zinc	Twin	PBMC
SLC39A7	0.000130567	0.00059645	-1.00675	In-flight, 2nd Half vs Ground	Zinc	Twin	PBMC
SLC39A9	0.000281726	0.00116141	-0.721354	In-flight, 2nd Half vs Ground	Zinc	Twin	PBMC

## Sheet: Calcium-FORPAPER
Gene	p-value	q-value	log2FC	Contrast	Nutrient	Study	Cell Type
ADCY7	2.77e-19	8.49e-15	0.3		Calcium	I4	Natural Killer Cell
ASPH	1.45e-44	4.42e-40	0.4		Calcium	I4	CD14+ Monocyte
CAMK4	8.74e-155	2.68e-150	0.58		Calcium	I4	CD4+ T Cell
CAMK4	1.27e-31	3.89e-27	0.5		Calcium	I4	CD8+ T Cell
CAMK4	7.59e-15	2.32e-10	0.56		Calcium	I4	Other T Cell
CXCR4	0	0	-0.7		Calcium	I4	PBMC Pseudobulk
CXCR4	5.78e-150	1.77e-145	-0.58		Calcium	I4	CD4+ T Cell
CXCR4	1.02e-71	3.11e-67	-0.63		Calcium	I4	CD8+ T Cell
CXCR4	1.06e-67	3.24e-63	-0.74		Calcium	I4	B Cell
CXCR4	1.36e-57	4.15e-53	-1.03		Calcium	I4	Other T Cell
CXCR4	9.21e-16	2.82e-11	-0.44		Calcium	I4	Natural Killer Cell
CXCR4	1.13e-06	0.0345	-0.45		Calcium	I4	Dendritic Cell
CXCR4	3.19e-06	0.0976	-0.29		Calcium	I4	CD16+ Monocyte
CXCR4	0.00556	1	-0.32		Calcium	I4	Other
GNAQ	4.61e-260	1.41e-255	0.49		Calcium	I4	PBMC Pseudobulk
GNAQ	2.09e-92	6.38e-88	0.55		Calcium	I4	CD14+ Monocyte
GNAQ	1.91e-36	5.86e-32	0.3		Calcium	I4	CD4+ T Cell
GNAQ	7.44e-19	2.28e-14	0.7		Calcium	I4	CD16+ Monocyte
GNAQ	8.84e-07	0.027	0.53		Calcium	I4	Dendritic Cell
GNAQ	4.01e-06	0.123	0.31		Calcium	I4	Other T Cell
HGF	1.07e-14	3.27e-10	0.31		Calcium	I4	CD16+ Monocyte
HGF	1.63e-07	0.00498	0.33		Calcium	I4	Other
ITPR1	1.94e-147	5.95e-143	0.32		Calcium	I4	PBMC Pseudobulk
ITPR1	3.77e-49	1.15e-44	0.56		Calcium	I4	B Cell
ITPR1	4.71e-24	1.44e-19	0.26		Calcium	I4	CD8+ T Cell
ITPR1	7.05e-10	2.16e-05	0.26		Calcium	I4	Other T Cell
ITPR1	0.0159	1	0.3		Calcium	I4	Dendritic Cell
ITPR2	6.21e-193	1.9e-188	0.35		Calcium	I4	PBMC Pseudobulk
ITPR2	6.7e-42	2.05e-37	0.36		Calcium	I4	CD14+ Monocyte
ITPR2	2.06e-33	6.29e-29	0.25		Calcium	I4	CD4+ T Cell
ITPR2	4.18e-22	1.28e-17	0.33		Calcium	I4	B Cell
ITPR2	4.64e-17	1.42e-12	0.28		Calcium	I4	CD8+ T Cell
ITPR2	2.68e-13	8.21e-09	0.33		Calcium	I4	Natural Killer Cell
ITPR2	1.22e-11	3.72e-07	0.35		Calcium	I4	Other T Cell
ITPR2	7.33e-10	2.24e-05	0.51		Calcium	I4	CD16+ Monocyte
MCU	2.6e-05	0.795	0.28		Calcium	I4	CD16+ Monocyte
P2RX7	1.19e-08	0.000363	0.32		Calcium	I4	CD16+ Monocyte
PLCG2	0	0	2.18		Calcium	I4	B Cell
PLCG2	0	0	2.12		Calcium	I4	CD4+ T Cell
PLCG2	0	0	2.08		Calcium	I4	CD8+ T Cell
PLCG2	0	0	2.08		Calcium	I4	PBMC Pseudobulk
PLCG2	4.76e-181	1.46e-176	1.88		Calcium	I4	Natural Killer Cell
PLCG2	4.81e-153	1.47e-148	2.04		Calcium	I4	Other T Cell
PLCG2	1.06e-119	3.24e-115	0.65		Calcium	I4	CD14+ Monocyte
PLCG2	1.66e-57	5.09e-53	1.79		Calcium	I4	CD16+ Monocyte
PLCG2	1.05e-43	3.22e-39	1.41		Calcium	I4	Other
PLCG2	1.56e-40	4.77e-36	2.37		Calcium	I4	Dendritic Cell
PRKCA	1.16e-61	3.54e-57	0.36		Calcium	I4	CD4+ T Cell
PRKCA	1.21e-08	0.00037	0.26		Calcium	I4	CD8+ T Cell
PRKCB	1.2e-190	3.68e-186	0.42		Calcium	I4	PBMC Pseudobulk
PRKCB	5.9e-44	1.81e-39	0.48		Calcium	I4	B Cell
PRKCB	6.92e-33	2.12e-28	0.29		Calcium	I4	CD14+ Monocyte
PRKCB	2.15e-13	6.59e-09	0.54		Calcium	I4	CD16+ Monocyte
PRKCB	0.000617	1	0.36		Calcium	I4	Dendritic Cell
PTK2B	0	0	0.41		Calcium	I4	PBMC Pseudobulk
PTK2B	8.14e-49	2.49e-44	0.46		Calcium	I4	B Cell
PTK2B	1.11e-36	3.4e-32	0.28		Calcium	I4	CD8+ T Cell
PTK2B	2.35e-25	7.19e-21	0.25		Calcium	I4	CD14+ Monocyte
PTK2B	1.79e-18	5.47e-14	0.35		Calcium	I4	Other T Cell
PTK2B	2.07e-17	6.33e-13	0.28		Calcium	I4	Natural Killer Cell
PTK2B	1.04e-06	0.0318	0.26		Calcium	I4	Other
RYR3	0.000788	1	0.33		Calcium	I4	Other
STIM2	4.68e-22	1.43e-17	0.29		Calcium	I4	CD8+ T Cell
STIM2	4.86e-16	1.49e-11	0.29		Calcium	I4	Natural Killer Cell
STIM2	2.83e-08	0.000868	0.26		Calcium	I4	Other
STIM2	0.000391	1	0.33		Calcium	I4	Dendritic Cell
ADCY1	0.000141	0.0179	-4.25	Pre vs Flight	Calcium	JAXA
ADCY10P1	0.0234	0.583	-3.15	Pre vs Post	Calcium	JAXA
ADCY2	0.0288	0.283	-3.29	Pre vs Flight	Calcium	JAXA
ADRB1	0.0438	0.342	-1.59	Pre vs Flight	Calcium	JAXA
ASPH	0.00954	0.552	-0.98	Pre vs Post	Calcium	JAXA
CACNA1A	0.0391	0.612	1.62	Pre vs Post	Calcium	JAXA
CACNA1G-AS1	0.0299	0.289	-3.61	Pre vs Flight	Calcium	JAXA
CASR	0.0264	0.272	-2.77	Pre vs Flight	Calcium	JAXA
CHRM3-AS2	0.0212	0.245	-3.2	Pre vs Flight	Calcium	JAXA
CHRM5	0.0391	0.326	-3.33	Pre vs Flight	Calcium	JAXA
CHRNA7	0.0161	0.213	-3.25	Pre vs Flight	Calcium	JAXA
CXCR4	0.00164	0.462	-1.52	Pre vs Post	Calcium	JAXA
DRD5P2	0.0492	0.363	-2.32	Pre vs Flight	Calcium	JAXA
F2R	0.0312	0.6	-1.26	Pre vs Post	Calcium	JAXA
F2RL1	0.00389	0.489	5.23	Pre vs Post	Calcium	JAXA
FGF23	0.000645	0.0409	-4.86	Pre vs Flight	Calcium	JAXA
FGFR1	0.00468	0.117	-2.72	Pre vs Flight	Calcium	JAXA
GDNF	0.00338	0.101	-3.68	Pre vs Flight	Calcium	JAXA
GNAS	0.0304	0.6	-0.59	Pre vs Post	Calcium	JAXA
GNAS	0.0304	0.6	-0.59	Pre vs Post	Calcium	JAXA
GNAS-AS1	0.0421	0.338	-3.14	Pre vs Flight	Calcium	JAXA
GNAS-AS1	0.0421	0.338	-3.14	Pre vs Flight	Calcium	JAXA
GRIN1	0.0397	0.328	-2.42	Pre vs Flight	Calcium	JAXA
GRM1	0.000439	0.0347	-3.93	Pre vs Flight	Calcium	JAXA
GRM5	0.0234	0.255	-2.81	Pre vs Flight	Calcium	JAXA
HGFAC	0.000447	0.0349	-6.05	Pre vs Flight	Calcium	JAXA
HRH2	0.0309	0.293	-1.75	Pre vs Flight	Calcium	JAXA
HTR7	0.0427	0.339	-2.51	Pre vs Flight	Calcium	JAXA
ITPR2	0.0213	0.245	0.65	Pre vs Flight	Calcium	JAXA
MCU	0.0405	0.331	0.87	Pre vs Flight	Calcium	JAXA
MCUR1	0.0205	0.574	-0.94	Pre vs Post	Calcium	JAXA
MST1R	0.0341	0.306	-3.15	Pre vs Flight	Calcium	JAXA
MYLK	0.0371	0.609	-0.68	Pre vs Post	Calcium	JAXA
MYLK2	0.00263	0.0882	-4.21	Pre vs Flight	Calcium	JAXA
NOS1	0.0261	0.271	-1.74	Pre vs Flight	Calcium	JAXA
NTRK2	0.000386	0.0318	-3.62	Pre vs Flight	Calcium	JAXA
OXTR	0.000887	0.0501	5.43	Pre vs Flight	Calcium	JAXA
P2RX6	0.00344	0.101	-3.75	Pre vs Flight	Calcium	JAXA
PLCG2	0.0373	0.609	-0.55	Pre vs Post	Calcium	JAXA
PRKCB	0.0188	0.569	-0.67	Pre vs Post	Calcium	JAXA
PRKCG	0.000229	0.0233	-5.07	Pre vs Flight	Calcium	JAXA
PTGFR	0.0283	0.281	-2.94	Pre vs Flight	Calcium	JAXA
PTHLH	0.000194	0.0213	-5.84	Pre vs Flight	Calcium	JAXA
RYR3	0.014	0.198	-2.67	Pre vs Flight	Calcium	JAXA
STIM2	0.00328	0.489	-1.81	Pre vs Post	Calcium	JAXA
TACR2	0.0361	0.607	3.47	Pre vs Post	Calcium	JAXA
VDAC3	0.0425	0.338	0.77	Pre vs Flight	Calcium	JAXA
VDAC3	0.00815	0.537	-0.97	Pre vs Post	Calcium	JAXA
WNT10A	0.0385	0.325	-1.93	Pre vs Flight	Calcium	JAXA
WNT2	0.036	0.314	-2.88	Pre vs Flight	Calcium	JAXA
WNT3A	0.0421	0.338	-2.54	Pre vs Flight	Calcium	JAXA
WNT5A	0.000827	0.0477	-5.29	Pre vs Flight	Calcium	JAXA
WNT6	0.00736	0.147	-3.37	Pre vs Flight	Calcium	JAXA
WNT7A	0.0348	0.308	-2.59	Pre vs Flight	Calcium	JAXA
WNT8A	0.00556	0.511	4.75	Pre vs Post	Calcium	JAXA
WNT8B	0.00398	0.108	-4.21	Pre vs Flight	Calcium	JAXA
WNT9B	0.00116	0.0572	-4.71	Pre vs Flight	Calcium	JAXA
ADCY1	0.000934467	0.0154377	3.88169	GLM: Time spent in ISS	Calcium	Twin	PBMC
ADCY1	2.65173e-06	1.95298e-05	2.57222	In-flight, 2nd Half vs Ground	Calcium	Twin	PBMC
ADCY10	0.00147651	0.00485846	2.74177	In-flight, 2nd Half vs Ground	Calcium	Twin	PBMC
ADCY10P1	0.000207233	0.0296992	1.65975	All Samples In-flight vs Ground	Calcium	Twin	CD4
ADCY2	0.00136026	0.0265693	1.114	All Samples Post-flight vs Ground	Calcium	Twin	CD4
ADCY2	4.80546e-05	0.00333663	3.7093	GLM: Time spent in ISS	Calcium	Twin	PBMC
ADCY2	2.27116e-05	0.00711856	2.34457	In-flight, 2nd Half vs 1st	Calcium	Twin	PBMC
ADCY2	4.72574e-13	1.93424e-11	2.87763	In-flight, 2nd Half vs Ground	Calcium	Twin	PBMC
ADCY2	2.48024e-05	0.00387594	4.0352	In-flight, Time in ISS	Calcium	Twin	PBMC
ADCY4	0.000323128	0.0291808	1.45556	In-flight vs Ground	Calcium	Twin	LD
ADCY7	0.00291769	0.0478024	2.09767	GLM: Time spent in ISS	Calcium	Twin	LD
ADCY7	0.00352171	0.0291248	0.969037	Post-flight vs Ground	Calcium	Twin	CD19
ADCY7	0.00407779	0.0394688	-0.761154	Post-flight vs Pre-flight	Calcium	Twin	CD4
ADCY8	0.000155004	0.00069183	4.36358	In-flight, 2nd Half vs Ground	Calcium	Twin	PBMC
ADORA2A	0.00202792	0.040068	2.88491	GLM: Time spent in ISS	Calcium	Twin	LD
ADORA2A	0.000147544	0.0398451	3.16961	In-flight, 2nd Half vs 1st	Calcium	Twin	LD
ADORA2A	8.6865e-09	6.96706e-06	3.3907	In-flight, 2nd Half vs 1st, Ambient only	Calcium	Twin	LD
ADORA2A	1.70621e-05	0.00221212	4.61763	In-flight, Time in ISS (only AR)	Calcium	Twin	LD
ADORA2A	0.00424405	0.0326301	0.964139	Post-flight vs Ground	Calcium	Twin	CD19
ADORA2A	0.000819744	0.0474818	-1.21703	Post-flight vs Pre+In-flight	Calcium	Twin	CD4
ADRB1	0.00698217	0.047701	3.78818	GLM: Time spent in ISS	Calcium	Twin	PBMC
ADRB1	3.59112e-11	8.8503e-10	3.59763	In-flight, 2nd Half vs Ground	Calcium	Twin	PBMC
ADRB2	6.52682e-06	0.000683485	-0.520267	Post-flight vs Ground	Calcium	Twin	LD
ADRB2	0.00166357	0.0183845	-0.645085	Post-flight vs Ground	Calcium	Twin	CD19
ADRB3	0.0154627	0.0368054	1.96643	In-flight, 2nd Half vs Ground	Calcium	Twin	PBMC
ASPH	0.00619231	0.0443235	1.01138	GLM: Time spent in ISS	Calcium	Twin	PBMC
ASPH	3.0819e-06	2.2208e-05	0.84778	In-flight, 2nd Half vs Ground	Calcium	Twin	PBMC
ASPHD2	0.00258584	0.0267926	-2.00831	GLM: Time spent in ISS	Calcium	Twin	PBMC
ASPHD2	0.00187381	0.0196571	0.439908	Post-flight vs Ground	Calcium	Twin	CD19
ASPHD2	0.0035856	0.0364224	-0.717513	Post-flight vs Pre-flight	Calcium	Twin	CD4
BDKRB2	1.44465e-05	8.65388e-05	6.28108	In-flight, 2nd Half vs Ground	Calcium	Twin	PBMC
CACNA1A	0.00148283	0.0280028	0.852698	All Samples Post-flight vs Ground	Calcium	Twin	CD4
CACNA1A	0.000752052	0.0137278	3.20392	GLM: Time spent in ISS	Calcium	Twin	PBMC
CACNA1A	0.00147114	0.0386522	1.35411	In-flight, 1st Half vs Ground	Calcium	Twin	PBMC
CACNA1A	7.46231e-16	6.03385e-14	2.90736	In-flight, 2nd Half vs Ground	Calcium	Twin	PBMC
CACNA1A	0.00104467	0.0245903	3.32217	In-flight, Time in ISS	Calcium	Twin	PBMC
CACNA1A	0.000647982	0.0229904	0.880139	In+Post-flight vs Pre-flight	Calcium	Twin	CD4
CACNA1A	0.00379753	0.0377401	0.78256	Post-flight vs Pre-flight	Calcium	Twin	CD4
CACNA1B	1.23119e-05	7.5085e-05	2.50983	In-flight, 2nd Half vs Ground	Calcium	Twin	PBMC
CACNA1D	1.12941e-06	0.00052906	2.99327	In-flight, 1st Half vs Ground	Calcium	Twin	PBMC
CACNA1D	6.64484e-16	5.45458e-14	4.69234	In-flight, 2nd Half vs Ground	Calcium	Twin	PBMC
CACNA1E	0.00349949	0.0320401	5.42097	GLM: Time spent in ISS	Calcium	Twin	PBMC
CACNA1E	0.00111777	0.0424564	3.17522	In-flight, 2nd Half vs 1st	Calcium	Twin	PBMC
CACNA1E	4.48951e-11	1.09149e-09	5.24544	In-flight, 2nd Half vs Ground	Calcium	Twin	PBMC
CACNA1E	0.000503132	0.017622	5.77967	In-flight, Time in ISS	Calcium	Twin	PBMC
CACNA1G	2.34356e-07	2.29352e-06	2.65112	In-flight, 2nd Half vs Ground	Calcium	Twin	PBMC
CACNA1H	0.000107563	0.00675178	-2.24406	All Samples Post-flight vs Ground	Calcium	Twin	CD4
CACNA1H	0.0015786	0.0380494	-1.70299	In+Post-flight vs Pre-flight	Calcium	Twin	CD4
CACNA1H	0.00425136	0.0404038	-1.62225	Post-flight vs Pre-flight	Calcium	Twin	CD4
CACNA1H	0.000874343	0.0485412	-1.79881	Post-flight vs Pre+In-flight	Calcium	Twin	CD4
CAMK4	4.66878e-06	0.000508832	-1.29478	Post-flight vs Ground	Calcium	Twin	LD
CAMK4	0.00419289	0.032468	-0.800102	Post-flight vs Ground	Calcium	Twin	CD19
CD38	0.000432069	0.0266987	0.703533	Post-flight vs Ground	Calcium	Twin	CD8
CD38	0.00094426	0.0132317	0.401293	Post-flight vs Ground	Calcium	Twin	CD19
CHRM2	0.000121759	0.000560243	2.10202	In-flight, 2nd Half vs Ground	Calcium	Twin	PBMC
CHRM3	0.0014529	0.0383829	-1.16656	In-flight, 1st Half vs Ground	Calcium	Twin	PBMC
CHRM3	5.16756e-07	0.00155772	8.78485	In-flight, 2nd Half vs 1st	Calcium	Twin	CD8
CHRM3	0.00120721	0.0184225	1.10455	Post-flight vs Pre-flight	Calcium	Twin	CD4
CHRM5	0.00342751	0.0315514	2.27641	GLM: Time spent in ISS	Calcium	Twin	PBMC
CHRM5	0.00110398	0.0330987	1.20466	In-flight, 1st Half vs Ground	Calcium	Twin	PBMC
CHRM5	1.81782e-11	4.8873e-10	2.41379	In-flight, 2nd Half vs Ground	Calcium	Twin	PBMC
CHRM5	0.00453765	0.0495165	2.36696	In-flight, Time in ISS	Calcium	Twin	PBMC
CHRNA7	4.92368e-09	7.49969e-08	3.04616	In-flight, 2nd Half vs Ground	Calcium	Twin	PBMC
CXCR4	0.000421999	0.0117835	1.01502	In-flight, 2nd Half vs 1st, Ambient only	Calcium	Twin	CD4
CXCR4	0.000752061	0.00270064	-1.56515	In-flight, 2nd Half vs Ground	Calcium	Twin	PBMC
CYSLTR1	2.20088e-05	0.000125501	1.40132	In-flight, 2nd Half vs Ground	Calcium	Twin	PBMC
DRD5	0.00141056	0.0377117	3.1029	In-flight, 1st Half vs Ground	Calcium	Twin	PBMC
DRD5	8.31297e-07	6.99683e-06	4.47597	In-flight, 2nd Half vs Ground	Calcium	Twin	PBMC
EDNRB	0.000238725	0.0245795	3.0631	In-flight vs Ground	Calcium	Twin	LD
ERBB2	0.00466134	0.0131033	1.13184	In-flight, 2nd Half vs Ground	Calcium	Twin	PBMC
ERBB3	0.000859461	0.0147663	4.40417	GLM: Time spent in ISS	Calcium	Twin	PBMC
ERBB3	1.98351e-05	0.00322842	2.55857	In-flight, 1st Half vs Ground	Calcium	Twin	PBMC
ERBB3	1.15018e-15	8.9001e-14	4.00236	In-flight, 2nd Half vs Ground	Calcium	Twin	PBMC
ERBB3	0.00284534	0.0397442	4.21164	In-flight, Time in ISS	Calcium	Twin	PBMC
ERBB4	0.0022578	0.00702056	4.27161	In-flight, 2nd Half vs Ground	Calcium	Twin	PBMC
F2R	0.00500271	0.0389984	-1.71494	GLM: Time spent in ISS	Calcium	Twin	PBMC
F2R	1.15143e-05	7.08293e-05	-1.36105	In-flight, 2nd Half vs Ground	Calcium	Twin	PBMC
F2R	1.80824e-05	0.0105901	-0.604831	Post-flight vs Ground	Calcium	Twin	CD4
F2R	0.000109743	0.00329153	-1.02896	Post-flight vs Ground	Calcium	Twin	CD19
F2RL1	0.00106821	0.0171067	-0.910291	Post-flight vs Pre-flight	Calcium	Twin	CD4
F2RL3	0.000196578	0.00742918	2.42899	GLM: Time spent in ISS	Calcium	Twin	PBMC
F2RL3	2.28239e-06	1.71628e-05	1.4237	In-flight, 2nd Half vs Ground	Calcium	Twin	PBMC
F2RL3	0.00229762	0.0356404	2.35225	In-flight, Time in ISS	Calcium	Twin	PBMC
FGF1	0.00399935	0.0495711	1.42999	All Samples Post-flight vs Ground	Calcium	Twin	CD4
FGF2	1.75493e-05	0.000102946	2.06538	In-flight, 2nd Half vs Ground	Calcium	Twin	PBMC
FGF23	2.55766e-05	0.0159103	3.79961	In-flight vs Post-flight	Calcium	Twin	PBMC
FGF23	1.25911e-07	0.000144004	2.71058	In-flight, 1st Half vs Ground	Calcium	Twin	PBMC
FGF23	1.2443e-26	8.95438e-24	4.81654	In-flight, 2nd Half vs Ground	Calcium	Twin	PBMC
FGF23	0.000431378	0.00994335	0.628052	Post-flight vs Pre-flight	Calcium	Twin	CD4
FGFR1	0.00025158	0.00831802	2.00455	GLM: Time spent in ISS	Calcium	Twin	PBMC
FGFR1	0.000377709	0.0282471	1.3899	In-flight, 2nd Half vs 1st	Calcium	Twin	PBMC
FGFR1	0.000306773	0.00125055	0.968731	In-flight, 2nd Half vs Ground	Calcium	Twin	PBMC
FGFR1	0.0013244	0.0160207	-1.04603	Post-flight vs Ground	Calcium	Twin	CD19
FGFR2	0.000727359	0.0135196	3.60899	GLM: Time spent in ISS	Calcium	Twin	PBMC
FGFR2	7.75277e-09	1.12332e-07	2.78995	In-flight, 2nd Half vs Ground	Calcium	Twin	PBMC
FGFR2	0.000326301	0.0137305	3.84287	In-flight, Time in ISS	Calcium	Twin	PBMC
FGFR2	0.000577761	0.00970424	-1.08917	Post-flight vs Ground	Calcium	Twin	CD19
FGFR4	0.000113436	0.000524967	2.74325	In-flight, 2nd Half vs Ground	Calcium	Twin	PBMC
FLT1	6.67057e-11	1.55704e-09	3.00175	In-flight, 2nd Half vs Ground	Calcium	Twin	PBMC
GDNF	0.00233081	0.0253476	4.3018	GLM: Time spent in ISS	Calcium	Twin	PBMC
GDNF	5.88223e-10	1.11007e-08	3.66044	In-flight, 2nd Half vs Ground	Calcium	Twin	PBMC
GNA15	1.70925e-05	0.00285495	-1.92896	All Samples Post-flight vs Ground	Calcium	Twin	CD4
GNA15	0.000462998	0.0248812	2.46414	GLM: Time spent in ISS	Calcium	Twin	LD
GNA15	0.000876323	0.0430432	1.61848	In-flight, 2nd Half vs 1st, Ambient only	Calcium	Twin	LD
GNA15	8.25811e-05	0.00776624	-1.67518	In+Post-flight vs Pre-flight	Calcium	Twin	CD4
GNA15	2.50923e-05	0.0011416	1.90275	Post-flight vs Ground	Calcium	Twin	CD19
GNA15	2.90372e-06	0.000393359	-1.88964	Post-flight vs Pre-flight	Calcium	Twin	CD4
GNA15	0.0002707	0.0270366	-1.57532	Post-flight vs Pre+In-flight	Calcium	Twin	CD4
GNAL	0.000916958	0.0152329	-1.90982	GLM: Time spent in ISS	Calcium	Twin	PBMC
GNAL	0.000130201	0.000595277	-1.16368	In-flight, 2nd Half vs Ground	Calcium	Twin	PBMC
GNAQ	0.00578305	0.0425379	-0.947951	GLM: Time spent in ISS	Calcium	Twin	PBMC
GNAQ	0.000892677	0.00313978	-0.555916	In-flight, 2nd Half vs Ground	Calcium	Twin	PBMC
GNAS	3.86759e-05	0.000206268	-1.09298	In-flight, 2nd Half vs Ground	Calcium	Twin	PBMC
GRIN1	1.1669e-07	0.000144004	6.34154	In-flight, 1st Half vs Ground	Calcium	Twin	PBMC
GRIN2A	0.00736889	0.049229	4.06654	GLM: Time spent in ISS	Calcium	Twin	PBMC
GRIN2A	2.12673e-06	1.61555e-05	3.20684	In-flight, 2nd Half vs Ground	Calcium	Twin	PBMC
GRIN2A	4.02705e-07	0.000952952	4.99581	Post-flight vs Ground	Calcium	Twin	PBMC
GRIN2B	1.29678e-05	7.85525e-05	4.77496	In-flight, 2nd Half vs Ground	Calcium	Twin	PBMC
GRIN2D	0.00872071	0.0225286	1.7778	In-flight, 2nd Half vs Ground	Calcium	Twin	PBMC
GRM1	4.4459e-09	6.87061e-08	3.52437	In-flight, 2nd Half vs Ground	Calcium	Twin	PBMC
GRM5	0.00145014	0.0383829	3.63271	In-flight, 1st Half vs Ground	Calcium	Twin	PBMC
GRM5	8.89523e-07	7.45337e-06	4.97894	In-flight, 2nd Half vs Ground	Calcium	Twin	PBMC
HGF	0.000169098	0.0125982	1.60343	Post-flight vs Ground	Calcium	Twin	CD8
HRH2	2.72426e-06	0.000522822	0.795659	Post-flight vs Ground	Calcium	Twin	CD8
HTR4	0.00418635	0.0353408	5.18361	GLM: Time spent in ISS	Calcium	Twin	PBMC
HTR4	5.19007e-09	7.85202e-08	4.25265	In-flight, 2nd Half vs Ground	Calcium	Twin	PBMC
HTR7	0.0171374	0.040115	1.07218	In-flight, 2nd Half vs Ground	Calcium	Twin	PBMC
ITPR1	0.000163052	0.000723116	-0.986897	In-flight, 2nd Half vs Ground	Calcium	Twin	PBMC
ITPR2	0.00130833	0.00436966	-0.869097	In-flight, 2nd Half vs Ground	Calcium	Twin	PBMC
KDR	0.0113131	0.0281511	2.98053	In-flight, 2nd Half vs Ground	Calcium	Twin	PBMC
MCOLN1	0.000608278	0.0268292	2.47049	GLM: Time spent in ISS	Calcium	Twin	LD
MCOLN1	4.65632e-07	0.000203707	2.52698	In-flight, 2nd Half vs 1st, Ambient only	Calcium	Twin	LD
MCOLN1	3.12963e-05	0.0033602	3.497	In-flight, Time in ISS (only AR)	Calcium	Twin	LD
MCOLN1	0.00196722	0.0203772	0.85264	Post-flight vs Ground	Calcium	Twin	CD19
MCOLN1	0.00153709	0.0217104	-0.972705	Post-flight vs Pre-flight	Calcium	Twin	CD4
MCOLN2	1.39564e-10	3.9824e-08	-1.31575	Post-flight vs Ground	Calcium	Twin	LD
MCOLN3	0.000100046	0.0225766	1.08992	All Samples In-flight vs Ground	Calcium	Twin	CD4
MCOLN3	0.00317551	0.0435242	0.641512	All Samples Post-flight vs Ground	Calcium	Twin	CD4
MCOLN3	0.00246541	0.0261755	1.911	GLM: Time spent in ISS	Calcium	Twin	PBMC
MCOLN3	2.945e-11	7.49759e-10	1.9284	In-flight, 2nd Half vs Ground	Calcium	Twin	PBMC
MCOLN3	2.01916e-05	0.0111298	0.518386	Post-flight vs Ground	Calcium	Twin	CD4
MCOLN3	0.00452286	0.0420545	0.690842	Post-flight vs Pre-flight	Calcium	Twin	CD4
MCU	0.0032421	0.0305918	1.11596	GLM: Time spent in ISS	Calcium	Twin	PBMC
MET	6.9214e-07	0.000343588	4.93151	GLM: Time spent in ISS	Calcium	Twin	PBMC
MET	9.23328e-10	1.64742e-08	2.88838	In-flight, 2nd Half vs Ground	Calcium	Twin	PBMC
MET	6.90806e-06	0.00204101	5.29496	In-flight, Time in ISS	Calcium	Twin	PBMC
MET	0.0016228	0.0181456	0.516931	Post-flight vs Ground	Calcium	Twin	CD19
MRLN	1.32186e-08	1.78808e-07	2.86711	In-flight, 2nd Half vs Ground	Calcium	Twin	PBMC
MST1	0.00456077	0.0340776	0.89198	Post-flight vs Ground	Calcium	Twin	CD19
MYLK	0.00210979	0.00661943	-1.14649	In-flight, 2nd Half vs Ground	Calcium	Twin	PBMC
MYLK3	0.00385406	0.0485397	1.0199	All Samples Post-flight vs Ground	Calcium	Twin	CD4
MYLK3	0.000622117	0.0125739	3.63241	GLM: Time spent in ISS	Calcium	Twin	PBMC
MYLK3	5.10202e-14	2.65416e-12	3.20562	In-flight, 2nd Half vs Ground	Calcium	Twin	PBMC
MYLK3	0.000462875	0.0167994	3.86106	In-flight, Time in ISS	Calcium	Twin	PBMC
MYLK3	1.05039e-07	0.000182757	0.959601	Post-flight vs Pre-flight	Calcium	Twin	CD8
MYLK3	3.34666e-05	0.00194071	0.923192	Post-flight vs Pre-flight	Calcium	Twin	CD4
MYLK4	0.00316864	0.0495433	-1.26097	GLM: Time spent in ISS	Calcium	Twin	LD
NFATC1	0.000395669	0.00155283	-0.991433	In-flight, 2nd Half vs Ground	Calcium	Twin	PBMC
NFATC1	0.00256471	0.0239848	0.509838	Post-flight vs Ground	Calcium	Twin	CD19
NFATC4	0.00731502	0.01937	1.73061	In-flight, 2nd Half vs Ground	Calcium	Twin	PBMC
NOS1	0.00100574	0.0225296	1.25594	All Samples Post-flight vs Ground	Calcium	Twin	CD4
NOS1	0.000604057	0.012433	3.62353	GLM: Time spent in ISS	Calcium	Twin	PBMC
NOS1	3.36219e-07	3.15045e-06	2.38861	In-flight, 2nd Half vs Ground	Calcium	Twin	PBMC
NOS1	0.000599982	0.0187522	3.44201	In-flight, Time in ISS	Calcium	Twin	PBMC
NOS1	0.000696755	0.0240402	1.38046	In+Post-flight vs Pre-flight	Calcium	Twin	CD4
NOS1	0.000235644	0.00668008	1.14171	Post-flight vs Pre-flight	Calcium	Twin	CD4
NOS1AP	3.95814e-07	3.63627e-06	3.66837	In-flight, 2nd Half vs Ground	Calcium	Twin	PBMC
NOS3	1.95636e-12	1.70194e-08	2.71918	Post-flight vs Pre-flight	Calcium	Twin	CD8
NTRK2	0.00724457	0.0487514	4.22388	GLM: Time spent in ISS	Calcium	Twin	PBMC
NTRK2	4.69422e-05	0.00986878	3.32218	In-flight, 2nd Half vs 1st	Calcium	Twin	PBMC
NTRK2	2.7312e-15	1.91441e-13	5.12478	In-flight, 2nd Half vs Ground	Calcium	Twin	PBMC
NTRK3	0.000790387	0.014166	5.87322	GLM: Time spent in ISS	Calcium	Twin	PBMC
NTRK3	0.00197952	0.0449393	2.14281	In-flight, 1st Half vs Ground	Calcium	Twin	PBMC
NTRK3	0.00122285	0.044198	2.76136	In-flight, 2nd Half vs 1st	Calcium	Twin	PBMC
NTRK3	5.0212e-16	4.18543e-14	4.89784	In-flight, 2nd Half vs Ground	Calcium	Twin	PBMC
NTRK3	0.000168455	0.00973779	5.69479	In-flight, Time in ISS	Calcium	Twin	PBMC
ORAI1	0.00131288	0.0261119	-1.03028	All Samples Post-flight vs Ground	Calcium	Twin	CD4
ORAI1	0.00191499	0.0422012	-0.859006	In+Post-flight vs Pre-flight	Calcium	Twin	CD4
ORAI1	0.000518554	0.00924948	1.22602	Post-flight vs Ground	Calcium	Twin	CD19
ORAI1	0.000855755	0.0420473	1.36777	Post-flight vs Pre-flight	Calcium	Twin	CD19
ORAI1	0.00223248	0.0273103	-0.90911	Post-flight vs Pre-flight	Calcium	Twin	CD4
ORAI2	0.000623606	0.0174164	-1.20706	All Samples Post-flight vs Ground	Calcium	Twin	CD4
ORAI2	0.000145457	0.00405703	1.17203	Post-flight vs Ground	Calcium	Twin	CD19
ORAI2	9.02451e-07	0.000173428	-1.09786	Post-flight vs Pre-flight	Calcium	Twin	CD4
ORAI3	0.00129297	0.0341838	-0.888457	In+Post-flight vs Pre-flight	Calcium	Twin	CD4
ORAI3	0.000128613	0.00370667	0.769842	Post-flight vs Ground	Calcium	Twin	CD19
ORAI3	7.0693e-05	0.00315504	-0.787571	Post-flight vs Pre-flight	Calcium	Twin	CD4
OXTR	0.000362134	0.0389928	1.79254	All Samples In-flight vs Ground	Calcium	Twin	CD4
OXTR	0.00377854	0.0334697	2.43948	GLM: Time spent in ISS	Calcium	Twin	PBMC
OXTR	3.11829e-08	3.81853e-07	1.90857	In-flight, 2nd Half vs Ground	Calcium	Twin	PBMC
OXTR	0.00178367	0.0404036	1.20215	In+Post-flight vs Pre-flight	Calcium	Twin	CD4
OXTR	0.00230609	0.0277931	0.953496	Post-flight vs Pre-flight	Calcium	Twin	CD4
P2RX1	0.000964396	0.0219464	-1.96208	All Samples Post-flight vs Ground	Calcium	Twin	CD4
P2RX1	0.000682116	0.0236805	-1.8437	In+Post-flight vs Pre-flight	Calcium	Twin	CD4
P2RX1	0.000299236	0.0196462	1.29595	Post-flight vs Ground	Calcium	Twin	CD8
P2RX1	0.00249403	0.0236137	0.826681	Post-flight vs Ground	Calcium	Twin	CD19
P2RX1	0.000167173	0.00543872	-1.95306	Post-flight vs Pre-flight	Calcium	Twin	CD4
P2RX4	5.24396e-07	4.67239e-06	1.13294	In-flight, 2nd Half vs Ground	Calcium	Twin	PBMC
P2RX6P	1.93706e-05	0.000112327	4.16693	In-flight, 2nd Half vs Ground	Calcium	Twin	PBMC
P2RX7	0.00023205	0.00796445	-1.65503	GLM: Time spent in ISS	Calcium	Twin	PBMC
P2RX7	3.02952e-05	0.00764204	-1.1693	In-flight, 2nd Half vs 1st	Calcium	Twin	PBMC
P2RX7	0.000180526	0.000790384	-0.68527	In-flight, 2nd Half vs Ground	Calcium	Twin	PBMC
PDGFA	0.000760214	0.0138272	4.08131	GLM: Time spent in ISS	Calcium	Twin	PBMC
PDGFA	6.8844e-05	0.00673247	1.90585	In-flight, 1st Half vs Ground	Calcium	Twin	PBMC
PDGFA	9.25004e-20	2.05875e-17	3.96146	In-flight, 2nd Half vs Ground	Calcium	Twin	PBMC
PDGFB	0.000102775	0.0133981	-2.83528	In-flight vs Ground	Calcium	Twin	LD
PDGFB	0.00428745	0.0121952	-1.94394	In-flight, 2nd Half vs Ground	Calcium	Twin	PBMC
PDGFRA	0.000421552	0.0103926	5.61367	GLM: Time spent in ISS	Calcium	Twin	PBMC
PDGFRA	2.3055e-05	0.000130845	2.36879	In-flight, 2nd Half vs Ground	Calcium	Twin	PBMC
PDGFRA	0.002398	0.0364457	5.85792	In-flight, Time in ISS	Calcium	Twin	PBMC
PLCG1	0.00105782	0.0384294	-0.757955	Post-flight vs Ground	Calcium	Twin	LD
PLCG1	0.00437962	0.0332813	-0.509035	Post-flight vs Ground	Calcium	Twin	CD19
PLCG2	0.00339349	0.0449925	-1.31674	All Samples Post-flight vs Ground	Calcium	Twin	CD4
PLCG2	0.00130766	0.0193028	-1.34807	Post-flight vs Pre-flight	Calcium	Twin	CD4
PLN	0.00164436	0.00533354	2.13784	In-flight, 2nd Half vs Ground	Calcium	Twin	PBMC
PPIF	0.000902405	0.0437182	1.52416	In-flight, 2nd Half vs 1st, Ambient only	Calcium	Twin	LD
PPIF	2.36643e-05	0.000134021	-1.22725	In-flight, 2nd Half vs Ground	Calcium	Twin	PBMC
PPIF	8.87097e-05	0.00287748	0.533573	Post-flight vs Ground	Calcium	Twin	CD19
PRKCA	5.65862e-06	0.00475782	0.950773	All Samples In-flight vs Ground	Calcium	Twin	LD
PRKCA	0.000121678	0.00709435	0.498334	All Samples Post-flight vs Ground	Calcium	Twin	CD4
PRKCA	6.61164e-05	0.0101518	0.637675	In-flight vs Ground	Calcium	Twin	LD
PRKCA	0.00376421	0.0375164	0.413482	Post-flight vs Pre-flight	Calcium	Twin	CD4
PRKCB	5.43162e-06	3.67563e-05	-0.736166	In-flight, 2nd Half vs Ground	Calcium	Twin	PBMC
PRKCG	0.00123986	0.0180133	8.2471	GLM: Time spent in ISS	Calcium	Twin	PBMC
PTAFR	3.23125e-06	0.00106905	-2.16914	All Samples Post-flight vs Ground	Calcium	Twin	CD4
PTAFR	0.00210284	0.00660283	-1.21621	In-flight, 2nd Half vs Ground	Calcium	Twin	PBMC
PTAFR	0.00159152	0.0304903	-2.12152	In-flight, Time in ISS	Calcium	Twin	PBMC
PTAFR	3.35884e-06	0.00112426	-2.20674	In+Post-flight vs Pre-flight	Calcium	Twin	CD4
PTAFR	1.96455e-07	7.00187e-05	1.53679	Post-flight vs Ground	Calcium	Twin	CD8
PTAFR	0.00158058	0.0178962	0.759709	Post-flight vs Ground	Calcium	Twin	CD19
PTAFR	8.25224e-07	0.000160453	-2.27953	Post-flight vs Pre-flight	Calcium	Twin	CD4
PTGER3	0.00527177	0.014582	2.50073	In-flight, 2nd Half vs Ground	Calcium	Twin	PBMC
PTGFR	0.00389357	0.0112108	2.56862	In-flight, 2nd Half vs Ground	Calcium	Twin	PBMC
PTGFRN	0.00104285	0.0168478	-1.45554	Post-flight vs Pre-flight	Calcium	Twin	CD4
PTH2R	0.00140316	0.0269822	2.78944	All Samples Post-flight vs Ground	Calcium	Twin	CD4
PTH2R	6.61007e-06	0.00126308	6.78336	GLM: Time spent in ISS	Calcium	Twin	PBMC
PTH2R	8.40618e-06	5.36133e-05	2.29504	In-flight, 2nd Half vs Ground	Calcium	Twin	PBMC
PTH2R	0.000305737	0.0133515	6.96509	In-flight, Time in ISS	Calcium	Twin	PBMC
PTHLH	2.58461e-06	1.91028e-05	4.33263	In-flight, 2nd Half vs Ground	Calcium	Twin	PBMC
PTK2B	0.00368138	0.0106682	-0.624431	In-flight, 2nd Half vs Ground	Calcium	Twin	PBMC
RYR2	4.07786e-05	0.00305083	6.77468	GLM: Time spent in ISS	Calcium	Twin	PBMC
RYR2	0.0022352	0.0069613	2.17589	In-flight, 2nd Half vs Ground	Calcium	Twin	PBMC
RYR2	0.000229358	0.0115038	7.23106	In-flight, Time in ISS	Calcium	Twin	PBMC
RYR3	5.58457e-05	0.000283017	1.66343	In-flight, 2nd Half vs Ground	Calcium	Twin	PBMC
SPECC1L-ADORA2A	7.3895e-05	0.0124862	2.3868	In-flight, 2nd Half vs 1st	Calcium	Twin	PBMC
SPECC1L-ADORA2A	0.00137858	0.00457316	1.6233	In-flight, 2nd Half vs Ground	Calcium	Twin	PBMC
SPECC1L-ADORA2A	0.00111886	0.017594	1.52381	Post-flight vs Pre-flight	Calcium	Twin	CD4
STIM2	0.00405071	0.0115998	-0.760127	In-flight, 2nd Half vs Ground	Calcium	Twin	PBMC
TACR2	0.00136522	0.0265693	1.13762	All Samples Post-flight vs Ground	Calcium	Twin	CD4
TACR2	0.00197876	0.0229088	2.40483	GLM: Time spent in ISS	Calcium	Twin	PBMC
TACR2	0.00059514	0.00221258	1.42963	In-flight, 2nd Half vs Ground	Calcium	Twin	PBMC
TBXA2R	0.00440248	0.0124699	1.60544	In-flight, 2nd Half vs Ground	Calcium	Twin	PBMC
TFEB	0.0144298	0.0347297	1.1421	In-flight, 2nd Half vs Ground	Calcium	Twin	PBMC
TFEB	0.00139303	0.0353034	-1.25179	In+Post-flight vs Pre-flight	Calcium	Twin	CD4
TFEB	0.00272678	0.0248891	1.19717	Post-flight vs Ground	Calcium	Twin	CD19
TFEB	0.00372564	0.0372496	-1.29195	Post-flight vs Pre-flight	Calcium	Twin	CD4
TPCN2	0.00160075	0.0372881	1.42552	GLM: Time spent in ISS	Calcium	Twin	LD
TPCN2	0.00134867	0.0161724	0.665722	Post-flight vs Ground	Calcium	Twin	CD19
TRDN	0.000301441	0.0165888	3.10011	In-flight, 1st Half vs Ground	Calcium	Twin	PBMC
TRDN	1.28948e-07	1.3527e-06	3.66533	In-flight, 2nd Half vs Ground	Calcium	Twin	PBMC
VDAC3	4.21805e-06	2.92433e-05	-0.829954	In-flight, 2nd Half vs Ground	Calcium	Twin	PBMC
VDAC3	0.0023744	0.0229272	-0.309872	Post-flight vs Ground	Calcium	Twin	CD19
VDR	8.37066e-05	0.00604628	-1.43674	All Samples Post-flight vs Ground	Calcium	Twin	CD4
VDR	4.73449e-05	0.0459844	1.25656	In-flight vs Ground	Calcium	Twin	CD8
VDR	1.18468e-05	0.00244374	-1.36344	In+Post-flight vs Pre-flight	Calcium	Twin	CD4
VDR	2.64844e-07	2.81152e-05	1.57872	Post-flight vs Ground	Calcium	Twin	CD19
VDR	8.0112e-06	0.00111592	1.29566	Post-flight vs Ground	Calcium	Twin	CD8
VDR	8.94455e-06	0.000830486	-1.47893	Post-flight vs Pre-flight	Calcium	Twin	CD4
VEGFA	1.88562e-07	2.80015e-05	1.72307	In-flight, 2nd Half vs 1st, Ambient only	Calcium	Twin	CD4
VEGFA	0.0002606	0.0198015	1.75451	In-flight, 2nd Half vs 1st, Ambient only	Calcium	Twin	LD
VEGFA	0.00328613	0.00970642	-1.2969	In-flight, 2nd Half vs Ground	Calcium	Twin	PBMC
VEGFA	0.000216937	0.0118094	2.27432	In-flight, Time in ISS (only AR)	Calcium	Twin	CD4
VEGFB	0.00170518	0.0187143	0.633734	Post-flight vs Ground	Calcium	Twin	CD19
WNT1	6.03543e-05	0.00501611	-2.63729	All Samples Post-flight vs Ground	Calcium	Twin	CD4
WNT1	8.00962e-05	0.0139182	-2.40213	Post-flight vs Pre+In-flight	Calcium	Twin	CD4
WNT10A	6.27156e-07	5.48609e-06	2.33832	In-flight, 2nd Half vs Ground	Calcium	Twin	PBMC
WNT10A	2.56266e-05	0.00116221	1.31351	Post-flight vs Ground	Calcium	Twin	CD19
WNT10A	0.000307527	0.0219427	1.60105	Post-flight vs Pre-flight	Calcium	Twin	CD19
WNT10B	6.41757e-05	0.00574387	-0.888422	Post-flight vs Ground	Calcium	Twin	CD8
WNT10B	0.000240017	0.0143226	-1.53866	Post-flight vs Ground	Calcium	Twin	LD
WNT2B	6.64276e-05	0.0165756	-1.79344	GLM: Time spent in ISS	Calcium	Twin	LD
WNT2B	0.004253	0.0356915	1.93511	GLM: Time spent in ISS	Calcium	Twin	PBMC
WNT2B	0.000446722	0.0207253	1.03344	In-flight, 1st Half vs Ground	Calcium	Twin	PBMC
WNT2B	1.46659e-10	3.1982e-09	2.04553	In-flight, 2nd Half vs Ground	Calcium	Twin	PBMC
WNT3	3.51113e-05	0.0028358	3.57851	GLM: Time spent in ISS	Calcium	Twin	PBMC
WNT3	1.09989e-18	1.86972e-16	3.20453	In-flight, 2nd Half vs Ground	Calcium	Twin	PBMC
WNT3	0.00181987	0.0320665	3.59632	In-flight, Time in ISS	Calcium	Twin	PBMC
WNT5A	0.00374377	0.0108213	3.66712	In-flight, 2nd Half vs Ground	Calcium	Twin	PBMC
WNT5A	0.00457145	0.0496566	6.562	In-flight, Time in ISS	Calcium	Twin	PBMC
WNT5B	0.0015318	0.0368307	3.63777	GLM: Time spent in ISS	Calcium	Twin	LD
WNT7B	0.000525012	0.00198955	2.61245	In-flight, 2nd Half vs Ground	Calcium	Twin	PBMC
WNT7B	0.00829134	0.048362	1.2733	Post-flight vs Ground	Calcium	Twin	CD19
WNT9B	4.1007e-05	0.00021672	2.24486	In-flight, 2nd Half vs Ground	Calcium	Twin	PBMC

## Sheet: Calcium
Gene	p-value	q-value	log2FC	Contrast	Nutrient	Study	Cell Type		KEGG Input (deduplicated) - no cell type						Study	Adjusted Contrast	Gene	abs(log2FC)	p-value	q-value	Nutrient	Cell Type
ADCY7	2.77e-19	8.49e-15	0.3		Calcium	I4	Natural Killer Cell		CXCR4	I4			Shared (8)		Twin	Flight	CHRM3	8.78	5.17e-07	0.00156	Calcium	CD8
ASPH	1.45e-44	4.42e-40	0.4		Calcium	I4	CD14+ Monocyte		PLCG2	I4			ASPH		Twin	Flight	PRKCG	8.25	0.00124	0.018	Calcium	PBMC
CAMK4	8.74e-155	2.68e-150	0.58		Calcium	I4	CD4+ T Cell		PTK2B	I4			RYR3		Twin	Flight	RYR2	7.23	0.000229	0.0115	Calcium	PBMC
CAMK4	1.27e-31	3.89e-27	0.5		Calcium	I4	CD8+ T Cell		GNAQ	I4			CXCR4		Twin	Flight	PTH2R	6.97	0.000306	0.0134	Calcium	PBMC
CAMK4	7.59e-15	2.32e-10	0.56		Calcium	I4	Other T Cell		ITPR2	I4			MCU		Twin	Flight	PTH2R	6.78	6.61e-06	0.00126	Calcium	PBMC
CXCR4	0	0	-0.7		Calcium	I4	PBMC Pseudobulk		PRKCB	I4			ITPR2		Twin	Flight	RYR2	6.77	4.08e-05	0.00305	Calcium	PBMC
CXCR4	5.78e-150	1.77e-145	-0.58		Calcium	I4	CD4+ T Cell		CAMK4	I4			PLCG2		Twin	Flight	WNT5A	6.56	0.00457	0.0497	Calcium	PBMC
CXCR4	1.02e-71	3.11e-67	-0.63		Calcium	I4	CD8+ T Cell		ITPR1	I4			PRKCB		Twin	Flight	NTRK3	5.87	0.00079	0.0142	Calcium	PBMC
CXCR4	1.06e-67	3.24e-63	-0.74		Calcium	I4	B Cell		PRKCA	I4			STIM2		Twin	Flight	PDGFRA	5.86	0.0024	0.0364	Calcium	PBMC
CXCR4	1.36e-57	4.15e-53	-1.03		Calcium	I4	Other T Cell		ASPH	I4					Twin	Flight	CACNA1E	5.78	0.000503	0.0176	Calcium	PBMC
CXCR4	9.21e-16	2.82e-11	-0.44		Calcium	I4	Natural Killer Cell		STIM2	I4					Twin	Flight	NTRK3	5.69	0.000168	0.00974	Calcium	PBMC
CXCR4	1.13e-06	0.0345	-0.45		Calcium	I4	Dendritic Cell		ADCY7	I4					Twin	Flight	PDGFRA	5.61	0.000422	0.0104	Calcium	PBMC
CXCR4	3.19e-06	0.0976	-0.29		Calcium	I4	CD16+ Monocyte		HGF	I4					Twin	Flight	CACNA1E	5.42	0.0035	0.032	Calcium	PBMC
CXCR4	0.00556	1	-0.32		Calcium	I4	Other		P2RX7	I4					Twin	Flight	MET	5.29	6.91e-06	0.00204	Calcium	PBMC
GNAQ	4.61e-260	1.41e-255	0.49		Calcium	I4	PBMC Pseudobulk		MCU	I4					Twin	Flight	HTR4	5.18	0.00419	0.0353	Calcium	PBMC
GNAQ	2.09e-92	6.38e-88	0.55		Calcium	I4	CD14+ Monocyte		RYR3	I4					Twin	Flight	MET	4.93	6.92e-07	0.000344	Calcium	PBMC
GNAQ	1.91e-36	5.86e-32	0.3		Calcium	I4	CD4+ T Cell		ADCY1	JAXA					Twin	Flight	ADORA2A	4.62	1.71e-05	0.00221	Calcium	LD
GNAQ	7.44e-19	2.28e-14	0.7		Calcium	I4	CD16+ Monocyte		PTHLH	JAXA					Twin	Flight	ERBB3	4.4	0.000859	0.0148	Calcium	PBMC
GNAQ	8.84e-07	0.027	0.53		Calcium	I4	Dendritic Cell		PRKCG	JAXA					Twin	Flight	GDNF	4.3	0.00233	0.0253	Calcium	PBMC
GNAQ	4.01e-06	0.123	0.31		Calcium	I4	Other T Cell		NTRK2	JAXA					Twin	Flight	NTRK2	4.22	0.00724	0.0488	Calcium	PBMC
HGF	1.07e-14	3.27e-10	0.31		Calcium	I4	CD16+ Monocyte		GRM1	JAXA					Twin	Flight	ERBB3	4.21	0.00285	0.0397	Calcium	PBMC
HGF	1.63e-07	0.00498	0.33		Calcium	I4	Other		HGFAC	JAXA					Twin	Flight	PDGFA	4.08	0.00076	0.0138	Calcium	PBMC
ITPR1	1.94e-147	5.95e-143	0.32		Calcium	I4	PBMC Pseudobulk		FGF23	JAXA					Twin	Flight	GRIN2A	4.07	0.00737	0.0492	Calcium	PBMC
ITPR1	3.77e-49	1.15e-44	0.56		Calcium	I4	B Cell		WNT5A	JAXA					Twin	Flight	ADCY2	4.04	2.48e-05	0.00388	Calcium	PBMC
ITPR1	4.71e-24	1.44e-19	0.26		Calcium	I4	CD8+ T Cell		OXTR	JAXA					Twin	Flight	ADCY1	3.88	0.000934	0.0154	Calcium	PBMC
ITPR1	7.05e-10	2.16e-05	0.26		Calcium	I4	Other T Cell		WNT9B	JAXA					Twin	Flight	MYLK3	3.86	0.000463	0.0168	Calcium	PBMC
ITPR1	0.0159	1	0.3		Calcium	I4	Dendritic Cell		MYLK2	JAXA					Twin	Flight	FGFR2	3.84	0.000326	0.0137	Calcium	PBMC
ITPR2	6.21e-193	1.9e-188	0.35		Calcium	I4	PBMC Pseudobulk		GDNF	JAXA					Twin	Flight	ADRB1	3.79	0.00698	0.0477	Calcium	PBMC
ITPR2	6.7e-42	2.05e-37	0.36		Calcium	I4	CD14+ Monocyte		P2RX6	JAXA					Twin	Flight	ADCY2	3.71	4.81e-05	0.00334	Calcium	PBMC
ITPR2	2.06e-33	6.29e-29	0.25		Calcium	I4	CD4+ T Cell		WNT8B	JAXA					Twin	Flight	WNT5B	3.64	0.00153	0.0368	Calcium	LD
ITPR2	4.18e-22	1.28e-17	0.33		Calcium	I4	B Cell		FGFR1	JAXA					Twin	Flight	MYLK3	3.63	0.000622	0.0126	Calcium	PBMC
ITPR2	4.64e-17	1.42e-12	0.28		Calcium	I4	CD8+ T Cell		WNT6	JAXA					Twin	Flight	NOS1	3.62	0.000604	0.0124	Calcium	PBMC
ITPR2	2.68e-13	8.21e-09	0.33		Calcium	I4	Natural Killer Cell		RYR3	JAXA					Twin	Flight	FGFR2	3.61	0.000727	0.0135	Calcium	PBMC
ITPR2	1.22e-11	3.72e-07	0.35		Calcium	I4	Other T Cell		CHRNA7	JAXA					Twin	Flight	WNT3	3.6	0.00182	0.0321	Calcium	PBMC
ITPR2	7.33e-10	2.24e-05	0.51		Calcium	I4	CD16+ Monocyte		CHRM3-AS2	JAXA					Twin	Flight	WNT3	3.58	3.51e-05	0.00284	Calcium	PBMC
MCU	2.6e-05	0.795	0.28		Calcium	I4	CD16+ Monocyte		ITPR2	JAXA					Twin	Flight	MCOLN1	3.5	3.13e-05	0.00336	Calcium	LD
P2RX7	1.19e-08	0.000363	0.32		Calcium	I4	CD16+ Monocyte		GRM5	JAXA					Twin	Flight	NOS1	3.44	0.0006	0.0188	Calcium	PBMC
PLCG2	0	0	2.18		Calcium	I4	B Cell		NOS1	JAXA					Twin	Flight	ADORA2A	3.39	8.69e-09	6.97e-06	Calcium	LD
PLCG2	0	0	2.12		Calcium	I4	CD4+ T Cell		CASR	JAXA					Twin	Flight	CACNA1A	3.32	0.00104	0.0246	Calcium	PBMC
PLCG2	0	0	2.08		Calcium	I4	CD8+ T Cell		PTGFR	JAXA					Twin	Flight	NTRK2	3.32	4.69e-05	0.00987	Calcium	PBMC
PLCG2	0	0	2.08		Calcium	I4	PBMC Pseudobulk		ADCY2	JAXA					Twin	Flight	CACNA1A	3.2	0.000752	0.0137	Calcium	PBMC
PLCG2	4.76e-181	1.46e-176	1.88		Calcium	I4	Natural Killer Cell		CACNA1G-AS1	JAXA					Twin	Flight	CACNA1E	3.18	0.00112	0.0425	Calcium	PBMC
PLCG2	4.81e-153	1.47e-148	2.04		Calcium	I4	Other T Cell		HRH2	JAXA					Twin	Flight	ADORA2A	3.17	0.000148	0.0398	Calcium	LD
PLCG2	1.06e-119	3.24e-115	0.65		Calcium	I4	CD14+ Monocyte		MST1R	JAXA					Twin	Flight	ADORA2A	2.88	0.00203	0.0401	Calcium	LD
PLCG2	1.66e-57	5.09e-53	1.79		Calcium	I4	CD16+ Monocyte		WNT7A	JAXA					Twin	Flight	NTRK3	2.76	0.00122	0.0442	Calcium	PBMC
PLCG2	1.05e-43	3.22e-39	1.41		Calcium	I4	Other		WNT2	JAXA					Twin	Flight	MCOLN1	2.53	4.66e-07	0.000204	Calcium	LD
PLCG2	1.56e-40	4.77e-36	2.37		Calcium	I4	Dendritic Cell		WNT10A	JAXA					Twin	Flight	MCOLN1	2.47	0.000608	0.0268	Calcium	LD
PRKCA	1.16e-61	3.54e-57	0.36		Calcium	I4	CD4+ T Cell		CHRM5	JAXA					Twin	Flight	GNA15	2.46	0.000463	0.0249	Calcium	LD
PRKCA	1.21e-08	0.00037	0.26		Calcium	I4	CD8+ T Cell		GRIN1	JAXA					Twin	Flight	OXTR	2.44	0.00378	0.0335	Calcium	PBMC
PRKCB	1.2e-190	3.68e-186	0.42		Calcium	I4	PBMC Pseudobulk		MCU	JAXA					Twin	Flight	F2RL3	2.43	0.000197	0.00743	Calcium	PBMC
PRKCB	5.9e-44	1.81e-39	0.48		Calcium	I4	B Cell		GNAS-AS1	JAXA					Twin	Flight	TACR2	2.4	0.00198	0.0229	Calcium	PBMC
PRKCB	6.92e-33	2.12e-28	0.29		Calcium	I4	CD14+ Monocyte		WNT3A	JAXA					Twin	Flight	SPECC1L-ADORA2A	2.39	7.39e-05	0.0125	Calcium	PBMC
PRKCB	2.15e-13	6.59e-09	0.54		Calcium	I4	CD16+ Monocyte		VDAC3	JAXA					Twin	Flight	CHRM5	2.37	0.00454	0.0495	Calcium	PBMC
PRKCB	0.000617	1	0.36		Calcium	I4	Dendritic Cell		HTR7	JAXA					Twin	Flight	F2RL3	2.35	0.0023	0.0356	Calcium	PBMC
PTK2B	0	0	0.41		Calcium	I4	PBMC Pseudobulk		ADRB1	JAXA					Twin	Flight	ADCY2	2.34	2.27e-05	0.00712	Calcium	PBMC
PTK2B	8.14e-49	2.49e-44	0.46		Calcium	I4	B Cell		DRD5P2	JAXA					Twin	Flight	CHRM5	2.28	0.00343	0.0316	Calcium	PBMC
PTK2B	1.11e-36	3.4e-32	0.28		Calcium	I4	CD8+ T Cell		CXCR4	JAXA					Twin	Flight	VEGFA	2.27	0.000217	0.0118	Calcium	CD4
PTK2B	2.35e-25	7.19e-21	0.25		Calcium	I4	CD14+ Monocyte		STIM2	JAXA					Twin	Flight	ADCY7	2.1	0.00292	0.0478	Calcium	LD
PTK2B	1.79e-18	5.47e-14	0.35		Calcium	I4	Other T Cell		F2RL1	JAXA					Twin	Flight	FGFR1	2	0.000252	0.00832	Calcium	PBMC
PTK2B	2.07e-17	6.33e-13	0.28		Calcium	I4	Natural Killer Cell		WNT8A	JAXA					Twin	Flight	WNT2B	1.94	0.00425	0.0357	Calcium	PBMC
PTK2B	1.04e-06	0.0318	0.26		Calcium	I4	Other		ASPH	JAXA					Twin	Flight	MCOLN3	1.91	0.00247	0.0262	Calcium	PBMC
RYR3	0.000788	1	0.33		Calcium	I4	Other		PRKCB	JAXA					Twin	Flight	VEGFA	1.75	0.000261	0.0198	Calcium	LD
STIM2	4.68e-22	1.43e-17	0.29		Calcium	I4	CD8+ T Cell		MCUR1	JAXA					Twin	Flight	VEGFA	1.72	1.89e-07	2.8e-05	Calcium	CD4
STIM2	4.86e-16	1.49e-11	0.29		Calcium	I4	Natural Killer Cell		ADCY10P1	JAXA					Twin	Flight	GNA15	1.62	0.000876	0.043	Calcium	LD
STIM2	2.83e-08	0.000868	0.26		Calcium	I4	Other		GNAS	JAXA					Twin	Flight	PPIF	1.52	0.000902	0.0437	Calcium	LD
STIM2	0.000391	1	0.33		Calcium	I4	Dendritic Cell		F2R	JAXA					Twin	Flight	TPCN2	1.43	0.0016	0.0373	Calcium	LD
ADCY1	0.000141	0.0179	-4.25	Pre vs Flight	Calcium	JAXA			TACR2	JAXA					Twin	Flight	FGFR1	1.39	0.000378	0.0282	Calcium	PBMC
ADCY10P1	0.0234	0.583	-3.15	Pre vs Post	Calcium	JAXA			MYLK	JAXA					Twin	Flight	MCU	1.12	0.00324	0.0306	Calcium	PBMC
ADCY2	0.0288	0.283	-3.29	Pre vs Flight	Calcium	JAXA			PLCG2	JAXA					Twin	Flight	CXCR4	1.02	0.000422	0.0118	Calcium	CD4
ADRB1	0.0438	0.342	-1.59	Pre vs Flight	Calcium	JAXA			CACNA1A	JAXA					Twin	Flight	ASPH	1.01	0.00619	0.0443	Calcium	PBMC
ASPH	0.00954	0.552	-0.98	Pre vs Post	Calcium	JAXA			PRKCA	Twin					Twin	Flight	GNAQ	0.95	0.00578	0.0425	Calcium	PBMC
CACNA1A	0.0391	0.612	1.62	Pre vs Post	Calcium	JAXA			MCOLN3	Twin					Twin	Flight	P2RX7	1.17	3.03e-05	0.00764	Calcium	PBMC
CACNA1G-AS1	0.0299	0.289	-3.61	Pre vs Flight	Calcium	JAXA			ADCY10P1	Twin					Twin	Flight	MYLK4	1.26	0.00317	0.0495	Calcium	LD
CASR	0.0264	0.272	-2.77	Pre vs Flight	Calcium	JAXA			OXTR	Twin					Twin	Flight	P2RX7	1.66	0.000232	0.00796	Calcium	PBMC
CHRM3-AS2	0.0212	0.245	-3.2	Pre vs Flight	Calcium	JAXA			PTAFR	Twin					Twin	Flight	F2R	1.71	0.005	0.039	Calcium	PBMC
CHRM5	0.0391	0.326	-3.33	Pre vs Flight	Calcium	JAXA			GNA15	Twin					Twin	Flight	WNT2B	1.79	6.64e-05	0.0166	Calcium	LD
CHRNA7	0.0161	0.213	-3.25	Pre vs Flight	Calcium	JAXA			WNT1	Twin					Twin	Flight	GNAL	1.91	0.000917	0.0152	Calcium	PBMC
CXCR4	0.00164	0.462	-1.52	Pre vs Post	Calcium	JAXA			VDR	Twin					Twin	Flight	ASPHD2	2.01	0.00259	0.0268	Calcium	PBMC
DRD5P2	0.0492	0.363	-2.32	Pre vs Flight	Calcium	JAXA			CACNA1H	Twin					Twin	Flight	PTAFR	2.12	0.00159	0.0305	Calcium	PBMC
F2R	0.0312	0.6	-1.26	Pre vs Post	Calcium	JAXA			ORAI2	Twin					Twin	Flight vs Pre/Ground	GRIN1	6.34	1.17e-07	0.000144	Calcium	PBMC
F2RL1	0.00389	0.489	5.23	Pre vs Post	Calcium	JAXA			P2RX1	Twin					Twin	Flight vs Pre/Ground	BDKRB2	6.28	1.44e-05	8.65e-05	Calcium	PBMC
FGF23	0.000645	0.0409	-4.86	Pre vs Flight	Calcium	JAXA			NOS1	Twin					Twin	Flight vs Pre/Ground	CACNA1E	5.25	4.49e-11	1.09e-09	Calcium	PBMC
FGFR1	0.00468	0.117	-2.72	Pre vs Flight	Calcium	JAXA			ORAI1	Twin					Twin	Flight vs Pre/Ground	NTRK2	5.12	2.73e-15	1.91e-13	Calcium	PBMC
GDNF	0.00338	0.101	-3.68	Pre vs Flight	Calcium	JAXA			ADCY2	Twin					Twin	Flight vs Pre/Ground	GRM5	4.98	8.9e-07	7.45e-06	Calcium	PBMC
GNAS	0.0304	0.6	-0.59	Pre vs Post	Calcium	JAXA			TACR2	Twin					Twin	Flight vs Pre/Ground	NTRK3	4.9	5.02e-16	4.19e-14	Calcium	PBMC
GNAS	0.0304	0.6	-0.59	Pre vs Post	Calcium	JAXA			PTH2R	Twin					Twin	Flight vs Pre/Ground	FGF23	4.82	1.24e-26	8.95e-24	Calcium	PBMC
GNAS-AS1	0.0421	0.338	-3.14	Pre vs Flight	Calcium	JAXA			CACNA1A	Twin					Twin	Flight vs Pre/Ground	GRIN2B	4.77	1.3e-05	7.86e-05	Calcium	PBMC
GNAS-AS1	0.0421	0.338	-3.14	Pre vs Flight	Calcium	JAXA			PLCG2	Twin					Twin	Flight vs Pre/Ground	CACNA1D	4.69	6.64e-16	5.45e-14	Calcium	PBMC
GRIN1	0.0397	0.328	-2.42	Pre vs Flight	Calcium	JAXA			MYLK3	Twin					Twin	Flight vs Pre/Ground	DRD5	4.48	8.31e-07	7e-06	Calcium	PBMC
GRM1	0.000439	0.0347	-3.93	Pre vs Flight	Calcium	JAXA			FGF1	Twin					Twin	Flight vs Pre/Ground	ADCY8	4.36	0.000155	0.000692	Calcium	PBMC
GRM5	0.0234	0.255	-2.81	Pre vs Flight	Calcium	JAXA			MET	Twin					Twin	Flight vs Pre/Ground	PTHLH	4.33	2.58e-06	1.91e-05	Calcium	PBMC
HGFAC	0.000447	0.0349	-6.05	Pre vs Flight	Calcium	JAXA			WNT3	Twin					Twin	Flight vs Pre/Ground	ERBB4	4.27	0.00226	0.00702	Calcium	PBMC
HRH2	0.0309	0.293	-1.75	Pre vs Flight	Calcium	JAXA			RYR2	Twin					Twin	Flight vs Pre/Ground	HTR4	4.25	5.19e-09	7.85e-08	Calcium	PBMC
HTR7	0.0427	0.339	-2.51	Pre vs Flight	Calcium	JAXA			WNT2B	Twin					Twin	Flight vs Pre/Ground	P2RX6P	4.17	1.94e-05	0.000112	Calcium	PBMC
ITPR2	0.0213	0.245	0.65	Pre vs Flight	Calcium	JAXA			F2RL3	Twin					Twin	Flight vs Pre/Ground	ERBB3	4	1.15e-15	8.9e-14	Calcium	PBMC
MCU	0.0405	0.331	0.87	Pre vs Flight	Calcium	JAXA			P2RX7	Twin					Twin	Flight vs Pre/Ground	PDGFA	3.96	9.25e-20	2.06e-17	Calcium	PBMC
MCUR1	0.0205	0.574	-0.94	Pre vs Post	Calcium	JAXA			FGFR1	Twin					Twin	Flight vs Pre/Ground	TRDN	3.67	1.29e-07	1.35e-06	Calcium	PBMC
MST1R	0.0341	0.306	-3.15	Pre vs Flight	Calcium	JAXA			PDGFRA	Twin					Twin	Flight vs Pre/Ground	NOS1AP	3.67	3.96e-07	3.64e-06	Calcium	PBMC
MYLK	0.0371	0.609	-0.68	Pre vs Post	Calcium	JAXA			MCOLN1	Twin					Twin	Flight vs Pre/Ground	WNT5A	3.67	0.00374	0.0108	Calcium	PBMC
MYLK2	0.00263	0.0882	-4.21	Pre vs Flight	Calcium	JAXA			FGFR2	Twin					Twin	Flight vs Pre/Ground	GDNF	3.66	5.88e-10	1.11e-08	Calcium	PBMC
NOS1	0.0261	0.271	-1.74	Pre vs Flight	Calcium	JAXA			PDGFA	Twin					Twin	Flight vs Pre/Ground	GRM5	3.63	0.00145	0.0384	Calcium	PBMC
NTRK2	0.000386	0.0318	-3.62	Pre vs Flight	Calcium	JAXA			NTRK3	Twin					Twin	Flight vs Pre/Ground	ADRB1	3.6	3.59e-11	8.85e-10	Calcium	PBMC
OXTR	0.000887	0.0501	5.43	Pre vs Flight	Calcium	JAXA			ERBB3	Twin					Twin	Flight vs Pre/Ground	GRM1	3.52	4.45e-09	6.87e-08	Calcium	PBMC
P2RX6	0.00344	0.101	-3.75	Pre vs Flight	Calcium	JAXA			GNAL	Twin					Twin	Flight vs Pre/Ground	GRIN2A	3.21	2.13e-06	1.62e-05	Calcium	PBMC
PLCG2	0.0373	0.609	-0.55	Pre vs Post	Calcium	JAXA			ADCY1	Twin					Twin	Flight vs Pre/Ground	MYLK3	3.21	5.1e-14	2.65e-12	Calcium	PBMC
PRKCB	0.0188	0.569	-0.67	Pre vs Post	Calcium	JAXA			PRKCG	Twin					Twin	Flight vs Pre/Ground	WNT3	3.2	1.1e-18	1.87e-16	Calcium	PBMC
PRKCG	0.000229	0.0233	-5.07	Pre vs Flight	Calcium	JAXA			WNT5B	Twin					Twin	Flight vs Pre/Ground	DRD5	3.1	0.00141	0.0377	Calcium	PBMC
PTGFR	0.0283	0.281	-2.94	Pre vs Flight	Calcium	JAXA			TPCN2	Twin					Twin	Flight vs Pre/Ground	TRDN	3.1	0.000301	0.0166	Calcium	PBMC
PTHLH	0.000194	0.0213	-5.84	Pre vs Flight	Calcium	JAXA			ADORA2A	Twin					Twin	Flight vs Pre/Ground	EDNRB	3.06	0.000239	0.0246	Calcium	LD
RYR3	0.014	0.198	-2.67	Pre vs Flight	Calcium	JAXA			GDNF	Twin					Twin	Flight vs Pre/Ground	CHRNA7	3.05	4.92e-09	7.5e-08	Calcium	PBMC
STIM2	0.00328	0.489	-1.81	Pre vs Post	Calcium	JAXA			ASPHD2	Twin					Twin	Flight vs Pre/Ground	FLT1	3	6.67e-11	1.56e-09	Calcium	PBMC
TACR2	0.0361	0.607	3.47	Pre vs Post	Calcium	JAXA			ADCY7	Twin					Twin	Flight vs Pre/Ground	CACNA1D	2.99	1.13e-06	0.000529	Calcium	PBMC
VDAC3	0.0425	0.338	0.77	Pre vs Flight	Calcium	JAXA			MYLK4	Twin					Twin	Flight vs Pre/Ground	KDR	2.98	0.0113	0.0282	Calcium	PBMC
VDAC3	0.00815	0.537	-0.97	Pre vs Post	Calcium	JAXA			MCU	Twin					Twin	Flight vs Pre/Ground	CACNA1A	2.91	7.46e-16	6.03e-14	Calcium	PBMC
WNT10A	0.0385	0.325	-1.93	Pre vs Flight	Calcium	JAXA			CHRM5	Twin					Twin	Flight vs Pre/Ground	MET	2.89	9.23e-10	1.65e-08	Calcium	PBMC
WNT2	0.036	0.314	-2.88	Pre vs Flight	Calcium	JAXA			CACNA1E	Twin					Twin	Flight vs Pre/Ground	ADCY2	2.88	4.73e-13	1.93e-11	Calcium	PBMC
WNT3A	0.0421	0.338	-2.54	Pre vs Flight	Calcium	JAXA			HTR4	Twin					Twin	Flight vs Pre/Ground	MRLN	2.87	1.32e-08	1.79e-07	Calcium	PBMC
WNT5A	0.000827	0.0477	-5.29	Pre vs Flight	Calcium	JAXA			F2R	Twin					Twin	Flight vs Pre/Ground	FGFR2	2.79	7.75e-09	1.12e-07	Calcium	PBMC
WNT6	0.00736	0.147	-3.37	Pre vs Flight	Calcium	JAXA			GNAQ	Twin					Twin	Flight vs Pre/Ground	ADCY10	2.74	0.00148	0.00486	Calcium	PBMC
WNT7A	0.0348	0.308	-2.59	Pre vs Flight	Calcium	JAXA			ASPH	Twin					Twin	Flight vs Pre/Ground	FGFR4	2.74	0.000113	0.000525	Calcium	PBMC
WNT8A	0.00556	0.511	4.75	Pre vs Post	Calcium	JAXA			ADRB1	Twin					Twin	Flight vs Pre/Ground	FGF23	2.71	1.26e-07	0.000144	Calcium	PBMC
WNT8B	0.00398	0.108	-4.21	Pre vs Flight	Calcium	JAXA			NTRK2	Twin					Twin	Flight vs Pre/Ground	CACNA1G	2.65	2.34e-07	2.29e-06	Calcium	PBMC
WNT9B	0.00116	0.0572	-4.71	Pre vs Flight	Calcium	JAXA			GRIN2A	Twin					Twin	Flight vs Pre/Ground	WNT7B	2.61	0.000525	0.00199	Calcium	PBMC
ADCY1	0.000934467	0.0154377	3.88169	GLM: Time spent in ISS	Calcium	Twin	PBMC		PDGFB	Twin					Twin	Flight vs Pre/Ground	ADCY1	2.57	2.65e-06	1.95e-05	Calcium	PBMC
ADCY1	2.65173e-06	1.95298e-05	2.57222	In-flight, 2nd Half vs Ground	Calcium	Twin	PBMC		EDNRB	Twin					Twin	Flight vs Pre/Ground	PTGFR	2.57	0.00389	0.0112	Calcium	PBMC
ADCY10	0.00147651	0.00485846	2.74177	In-flight, 2nd Half vs Ground	Calcium	Twin	PBMC		ADCY4	Twin					Twin	Flight vs Pre/Ground	ERBB3	2.56	1.98e-05	0.00323	Calcium	PBMC
ADCY10P1	0.000207233	0.0296992	1.65975	All Samples In-flight vs Ground	Calcium	Twin	CD4		FGF23	Twin					Twin	Flight vs Pre/Ground	CACNA1B	2.51	1.23e-05	7.51e-05	Calcium	PBMC
ADCY2	0.00136026	0.0265693	1.114	All Samples Post-flight vs Ground	Calcium	Twin	CD4		GRIN1	Twin					Twin	Flight vs Pre/Ground	PTGER3	2.5	0.00527	0.0146	Calcium	PBMC
ADCY2	4.80546e-05	0.00333663	3.7093	GLM: Time spent in ISS	Calcium	Twin	PBMC		CACNA1D	Twin					Twin	Flight vs Pre/Ground	CHRM5	2.41	1.82e-11	4.89e-10	Calcium	PBMC
ADCY2	2.27116e-05	0.00711856	2.34457	In-flight, 2nd Half vs 1st	Calcium	Twin	PBMC		TRDN	Twin					Twin	Flight vs Pre/Ground	NOS1	2.39	3.36e-07	3.15e-06	Calcium	PBMC
ADCY2	4.72574e-13	1.93424e-11	2.87763	In-flight, 2nd Half vs Ground	Calcium	Twin	PBMC		DRD5	Twin					Twin	Flight vs Pre/Ground	PDGFRA	2.37	2.31e-05	0.000131	Calcium	PBMC
ADCY2	2.48024e-05	0.00387594	4.0352	In-flight, Time in ISS	Calcium	Twin	PBMC		GRM5	Twin					Twin	Flight vs Pre/Ground	WNT10A	2.34	6.27e-07	5.49e-06	Calcium	PBMC
ADCY4	0.000323128	0.0291808	1.45556	In-flight vs Ground	Calcium	Twin	LD		CHRM3	Twin					Twin	Flight vs Pre/Ground	PTH2R	2.3	8.41e-06	5.36e-05	Calcium	PBMC
ADCY7	0.00291769	0.0478024	2.09767	GLM: Time spent in ISS	Calcium	Twin	LD		SPECC1L-ADORA2A	Twin					Twin	Flight vs Pre/Ground	WNT9B	2.24	4.1e-05	0.000217	Calcium	PBMC
ADCY7	0.00352171	0.0291248	0.969037	Post-flight vs Ground	Calcium	Twin	CD19		VEGFA	Twin					Twin	Flight vs Pre/Ground	RYR2	2.18	0.00224	0.00696	Calcium	PBMC
ADCY7	0.00407779	0.0394688	-0.761154	Post-flight vs Pre-flight	Calcium	Twin	CD4		CXCR4	Twin					Twin	Flight vs Pre/Ground	NTRK3	2.14	0.00198	0.0449	Calcium	PBMC
ADCY8	0.000155004	0.00069183	4.36358	In-flight, 2nd Half vs Ground	Calcium	Twin	PBMC		PPIF	Twin					Twin	Flight vs Pre/Ground	PLN	2.14	0.00164	0.00533	Calcium	PBMC
ADORA2A	0.00202792	0.040068	2.88491	GLM: Time spent in ISS	Calcium	Twin	LD		FLT1	Twin					Twin	Flight vs Pre/Ground	CHRM2	2.1	0.000122	0.00056	Calcium	PBMC
ADORA2A	0.000147544	0.0398451	3.16961	In-flight, 2nd Half vs 1st	Calcium	Twin	LD		GRM1	Twin					Twin	Flight vs Pre/Ground	FGF2	2.07	1.75e-05	0.000103	Calcium	PBMC
ADORA2A	8.6865e-09	6.96706e-06	3.3907	In-flight, 2nd Half vs 1st, Ambient only	Calcium	Twin	LD		CHRNA7	Twin					Twin	Flight vs Pre/Ground	WNT2B	2.05	1.47e-10	3.2e-09	Calcium	PBMC
ADORA2A	1.70621e-05	0.00221212	4.61763	In-flight, Time in ISS (only AR)	Calcium	Twin	LD		MRLN	Twin					Twin	Flight vs Pre/Ground	ADRB3	1.97	0.0155	0.0368	Calcium	PBMC
ADORA2A	0.00424405	0.0326301	0.964139	Post-flight vs Ground	Calcium	Twin	CD19		CACNA1G	Twin					Twin	Flight vs Pre/Ground	MCOLN3	1.93	2.94e-11	7.5e-10	Calcium	PBMC
ADORA2A	0.000819744	0.0474818	-1.21703	Post-flight vs Pre+In-flight	Calcium	Twin	CD4		NOS1AP	Twin					Twin	Flight vs Pre/Ground	PDGFA	1.91	6.88e-05	0.00673	Calcium	PBMC
ADRB1	0.00698217	0.047701	3.78818	GLM: Time spent in ISS	Calcium	Twin	PBMC		P2RX4	Twin					Twin	Flight vs Pre/Ground	OXTR	1.91	3.12e-08	3.82e-07	Calcium	PBMC
ADRB1	3.59112e-11	8.8503e-10	3.59763	In-flight, 2nd Half vs Ground	Calcium	Twin	PBMC		WNT10A	Twin					Twin	Flight vs Pre/Ground	OXTR	1.79	0.000362	0.039	Calcium	CD4
ADRB2	6.52682e-06	0.000683485	-0.520267	Post-flight vs Ground	Calcium	Twin	LD		PTHLH	Twin					Twin	Flight vs Pre/Ground	GRIN2D	1.78	0.00872	0.0225	Calcium	PBMC
ADRB2	0.00166357	0.0183845	-0.645085	Post-flight vs Ground	Calcium	Twin	CD19		VDAC3	Twin					Twin	Flight vs Pre/Ground	NFATC4	1.73	0.00732	0.0194	Calcium	PBMC
ADRB3	0.0154627	0.0368054	1.96643	In-flight, 2nd Half vs Ground	Calcium	Twin	PBMC		PRKCB	Twin					Twin	Flight vs Pre/Ground	ADCY10P1	1.66	0.000207	0.0297	Calcium	CD4
ASPH	0.00619231	0.0443235	1.01138	GLM: Time spent in ISS	Calcium	Twin	PBMC		CACNA1B	Twin					Twin	Flight vs Pre/Ground	RYR3	1.66	5.58e-05	0.000283	Calcium	PBMC
ASPH	3.0819e-06	2.2208e-05	0.84778	In-flight, 2nd Half vs Ground	Calcium	Twin	PBMC		GRIN2B	Twin					Twin	Flight vs Pre/Ground	SPECC1L-ADORA2A	1.62	0.00138	0.00457	Calcium	PBMC
ASPHD2	0.00258584	0.0267926	-2.00831	GLM: Time spent in ISS	Calcium	Twin	PBMC		BDKRB2	Twin					Twin	Flight vs Pre/Ground	TBXA2R	1.61	0.0044	0.0125	Calcium	PBMC
ASPHD2	0.00187381	0.0196571	0.439908	Post-flight vs Ground	Calcium	Twin	CD19		FGF2	Twin					Twin	Flight vs Pre/Ground	ADCY4	1.46	0.000323	0.0292	Calcium	LD
ASPHD2	0.0035856	0.0364224	-0.717513	Post-flight vs Pre-flight	Calcium	Twin	CD4		P2RX6P	Twin					Twin	Flight vs Pre/Ground	TACR2	1.43	0.000595	0.00221	Calcium	PBMC
BDKRB2	1.44465e-05	8.65388e-05	6.28108	In-flight, 2nd Half vs Ground	Calcium	Twin	PBMC		CYSLTR1	Twin					Twin	Flight vs Pre/Ground	F2RL3	1.42	2.28e-06	1.72e-05	Calcium	PBMC
CACNA1A	0.00148283	0.0280028	0.852698	All Samples Post-flight vs Ground	Calcium	Twin	CD4		GNAS	Twin					Twin	Flight vs Pre/Ground	CYSLTR1	1.4	2.2e-05	0.000126	Calcium	PBMC
CACNA1A	0.000752052	0.0137278	3.20392	GLM: Time spent in ISS	Calcium	Twin	PBMC		WNT9B	Twin					Twin	Flight vs Pre/Ground	CACNA1A	1.35	0.00147	0.0387	Calcium	PBMC
CACNA1A	0.00147114	0.0386522	1.35411	In-flight, 1st Half vs Ground	Calcium	Twin	PBMC		RYR3	Twin					Twin	Flight vs Pre/Ground	VDR	1.26	4.73e-05	0.046	Calcium	CD8
CACNA1A	7.46231e-16	6.03385e-14	2.90736	In-flight, 2nd Half vs Ground	Calcium	Twin	PBMC		FGFR4	Twin					Twin	Flight vs Pre/Ground	CHRM5	1.2	0.0011	0.0331	Calcium	PBMC
CACNA1A	0.00104467	0.0245903	3.32217	In-flight, Time in ISS	Calcium	Twin	PBMC		CHRM2	Twin					Twin	Flight vs Pre/Ground	TFEB	1.14	0.0144	0.0347	Calcium	PBMC
CACNA1A	0.000647982	0.0229904	0.880139	In+Post-flight vs Pre-flight	Calcium	Twin	CD4		ADCY8	Twin					Twin	Flight vs Pre/Ground	ERBB2	1.13	0.00466	0.0131	Calcium	PBMC
CACNA1A	0.00379753	0.0377401	0.78256	Post-flight vs Pre-flight	Calcium	Twin	CD4		ITPR1	Twin					Twin	Flight vs Pre/Ground	P2RX4	1.13	5.24e-07	4.67e-06	Calcium	PBMC
CACNA1B	1.23119e-05	7.5085e-05	2.50983	In-flight, 2nd Half vs Ground	Calcium	Twin	PBMC		NFATC1	Twin					Twin	Flight vs Pre/Ground	MCOLN3	1.09	0.0001	0.0226	Calcium	CD4
CACNA1D	1.12941e-06	0.00052906	2.99327	In-flight, 1st Half vs Ground	Calcium	Twin	PBMC		WNT7B	Twin					Twin	Flight vs Pre/Ground	HTR7	1.07	0.0171	0.0401	Calcium	PBMC
CACNA1D	6.64484e-16	5.45458e-14	4.69234	In-flight, 2nd Half vs Ground	Calcium	Twin	PBMC		ITPR2	Twin					Twin	Flight vs Pre/Ground	WNT2B	1.03	0.000447	0.0207	Calcium	PBMC
CACNA1E	0.00349949	0.0320401	5.42097	GLM: Time spent in ISS	Calcium	Twin	PBMC		ADCY10	Twin					Twin	Flight vs Pre/Ground	FGFR1	0.97	0.000307	0.00125	Calcium	PBMC
CACNA1E	0.00111777	0.0424564	3.17522	In-flight, 2nd Half vs 1st	Calcium	Twin	PBMC		PLN	Twin					Twin	Flight vs Pre/Ground	PRKCA	0.95	5.66e-06	0.00476	Calcium	LD
CACNA1E	4.48951e-11	1.09149e-09	5.24544	In-flight, 2nd Half vs Ground	Calcium	Twin	PBMC		MYLK	Twin					Twin	Flight vs Pre/Ground	ASPH	0.85	3.08e-06	2.22e-05	Calcium	PBMC
CACNA1E	0.000503132	0.017622	5.77967	In-flight, Time in ISS	Calcium	Twin	PBMC		ERBB4	Twin					Twin	Flight vs Pre/Ground	PRKCA	0.64	6.61e-05	0.0102	Calcium	LD
CACNA1G	2.34356e-07	2.29352e-06	2.65112	In-flight, 2nd Half vs Ground	Calcium	Twin	PBMC		PTK2B	Twin					Twin	Flight vs Pre/Ground	GNAQ	0.56	0.000893	0.00314	Calcium	PBMC
CACNA1H	0.000107563	0.00675178	-2.24406	All Samples Post-flight vs Ground	Calcium	Twin	CD4		WNT5A	Twin					Twin	Flight vs Pre/Ground	PTK2B	0.62	0.00368	0.0107	Calcium	PBMC
CACNA1H	0.0015786	0.0380494	-1.70299	In+Post-flight vs Pre-flight	Calcium	Twin	CD4		PTGFR	Twin					Twin	Flight vs Pre/Ground	P2RX7	0.69	0.000181	0.00079	Calcium	PBMC
CACNA1H	0.00425136	0.0404038	-1.62225	Post-flight vs Pre-flight	Calcium	Twin	CD4		STIM2	Twin					Twin	Flight vs Pre/Ground	PRKCB	0.74	5.43e-06	3.68e-05	Calcium	PBMC
CACNA1H	0.000874343	0.0485412	-1.79881	Post-flight vs Pre+In-flight	Calcium	Twin	CD4		TBXA2R	Twin					Twin	Flight vs Pre/Ground	STIM2	0.76	0.00405	0.0116	Calcium	PBMC
CAMK4	4.66878e-06	0.000508832	-1.29478	Post-flight vs Ground	Calcium	Twin	LD		ERBB2	Twin					Twin	Flight vs Pre/Ground	VDAC3	0.83	4.22e-06	2.92e-05	Calcium	PBMC
CAMK4	0.00419289	0.032468	-0.800102	Post-flight vs Ground	Calcium	Twin	CD19		PTGER3	Twin					Twin	Flight vs Pre/Ground	ITPR2	0.87	0.00131	0.00437	Calcium	PBMC
CD38	0.000432069	0.0266987	0.703533	Post-flight vs Ground	Calcium	Twin	CD8		NFATC4	Twin					Twin	Flight vs Pre/Ground	ITPR1	0.99	0.000163	0.000723	Calcium	PBMC
CD38	0.00094426	0.0132317	0.401293	Post-flight vs Ground	Calcium	Twin	CD19		GRIN2D	Twin					Twin	Flight vs Pre/Ground	NFATC1	0.99	0.000396	0.00155	Calcium	PBMC
CHRM2	0.000121759	0.000560243	2.10202	In-flight, 2nd Half vs Ground	Calcium	Twin	PBMC		KDR	Twin					Twin	Flight vs Pre/Ground	GNAS	1.09	3.87e-05	0.000206	Calcium	PBMC
CHRM3	0.0014529	0.0383829	-1.16656	In-flight, 1st Half vs Ground	Calcium	Twin	PBMC		TFEB	Twin					Twin	Flight vs Pre/Ground	MYLK	1.15	0.00211	0.00662	Calcium	PBMC
CHRM3	5.16756e-07	0.00155772	8.78485	In-flight, 2nd Half vs 1st	Calcium	Twin	CD8		ADRB3	Twin					Twin	Flight vs Pre/Ground	GNAL	1.16	0.00013	0.000595	Calcium	PBMC
CHRM3	0.00120721	0.0184225	1.10455	Post-flight vs Pre-flight	Calcium	Twin	CD4		HTR7	Twin					Twin	Flight vs Pre/Ground	CHRM3	1.17	0.00145	0.0384	Calcium	PBMC
CHRM5	0.00342751	0.0315514	2.27641	GLM: Time spent in ISS	Calcium	Twin	PBMC		ORAI3	Twin					Twin	Flight vs Pre/Ground	PTAFR	1.22	0.0021	0.0066	Calcium	PBMC
CHRM5	0.00110398	0.0330987	1.20466	In-flight, 1st Half vs Ground	Calcium	Twin	PBMC		MCOLN2	Twin					Twin	Flight vs Pre/Ground	PPIF	1.23	2.37e-05	0.000134	Calcium	PBMC
CHRM5	1.81782e-11	4.8873e-10	2.41379	In-flight, 2nd Half vs Ground	Calcium	Twin	PBMC		HRH2	Twin					Twin	Flight vs Pre/Ground	VEGFA	1.3	0.00329	0.00971	Calcium	PBMC
CHRM5	0.00453765	0.0495165	2.36696	In-flight, Time in ISS	Calcium	Twin	PBMC		CAMK4	Twin					Twin	Flight vs Pre/Ground	F2R	1.36	1.15e-05	7.08e-05	Calcium	PBMC
CHRNA7	4.92368e-09	7.49969e-08	3.04616	In-flight, 2nd Half vs Ground	Calcium	Twin	PBMC		ADRB2	Twin					Twin	Flight vs Pre/Ground	CXCR4	1.57	0.000752	0.0027	Calcium	PBMC
CXCR4	0.000421999	0.0117835	1.01502	In-flight, 2nd Half vs 1st, Ambient only	Calcium	Twin	CD4		WNT10B	Twin					Twin	Flight vs Pre/Ground	PDGFB	1.94	0.00429	0.0122	Calcium	PBMC
CXCR4	0.000752061	0.00270064	-1.56515	In-flight, 2nd Half vs Ground	Calcium	Twin	PBMC		HGF	Twin					Twin	Flight vs Pre/Ground	PDGFB	2.84	0.000103	0.0134	Calcium	LD
CYSLTR1	2.20088e-05	0.000125501	1.40132	In-flight, 2nd Half vs Ground	Calcium	Twin	PBMC		CD38	Twin					JAXA	Flight vs Pre/Ground	OXTR	5.43	0.000887	0.0501	Calcium
DRD5	0.00141056	0.0377117	3.1029	In-flight, 1st Half vs Ground	Calcium	Twin	PBMC		PLCG1	Twin					JAXA	Flight vs Pre/Ground	MCU	0.87	0.0405	0.331	Calcium
DRD5	8.31297e-07	6.99683e-06	4.47597	In-flight, 2nd Half vs Ground	Calcium	Twin	PBMC		VEGFB	Twin					JAXA	Flight vs Pre/Ground	VDAC3	0.77	0.0425	0.338	Calcium
EDNRB	0.000238725	0.0245795	3.0631	In-flight vs Ground	Calcium	Twin	LD		MST1	Twin					JAXA	Flight vs Pre/Ground	ITPR2	0.65	0.0213	0.245	Calcium
ERBB2	0.00466134	0.0131033	1.13184	In-flight, 2nd Half vs Ground	Calcium	Twin	PBMC		NOS3	Twin					JAXA	Flight vs Pre/Ground	ADRB1	1.59	0.0438	0.342	Calcium
ERBB3	0.000859461	0.0147663	4.40417	GLM: Time spent in ISS	Calcium	Twin	PBMC		PTGFRN	Twin					JAXA	Flight vs Pre/Ground	NOS1	1.74	0.0261	0.271	Calcium
ERBB3	1.98351e-05	0.00322842	2.55857	In-flight, 1st Half vs Ground	Calcium	Twin	PBMC		F2RL1	Twin					JAXA	Flight vs Pre/Ground	HRH2	1.75	0.0309	0.293	Calcium
ERBB3	1.15018e-15	8.9001e-14	4.00236	In-flight, 2nd Half vs Ground	Calcium	Twin	PBMC								JAXA	Flight vs Pre/Ground	WNT10A	1.93	0.0385	0.325	Calcium
ERBB3	0.00284534	0.0397442	4.21164	In-flight, Time in ISS	Calcium	Twin	PBMC								JAXA	Flight vs Pre/Ground	DRD5P2	2.32	0.0492	0.363	Calcium
ERBB4	0.0022578	0.00702056	4.27161	In-flight, 2nd Half vs Ground	Calcium	Twin	PBMC								JAXA	Flight vs Pre/Ground	GRIN1	2.42	0.0397	0.328	Calcium
F2R	0.00500271	0.0389984	-1.71494	GLM: Time spent in ISS	Calcium	Twin	PBMC								JAXA	Flight vs Pre/Ground	HTR7	2.51	0.0427	0.339	Calcium
F2R	1.15143e-05	7.08293e-05	-1.36105	In-flight, 2nd Half vs Ground	Calcium	Twin	PBMC								JAXA	Flight vs Pre/Ground	WNT3A	2.54	0.0421	0.338	Calcium
F2R	1.80824e-05	0.0105901	-0.604831	Post-flight vs Ground	Calcium	Twin	CD4								JAXA	Flight vs Pre/Ground	WNT7A	2.59	0.0348	0.308	Calcium
F2R	0.000109743	0.00329153	-1.02896	Post-flight vs Ground	Calcium	Twin	CD19								JAXA	Flight vs Pre/Ground	RYR3	2.67	0.014	0.198	Calcium
F2RL1	0.00106821	0.0171067	-0.910291	Post-flight vs Pre-flight	Calcium	Twin	CD4								JAXA	Flight vs Pre/Ground	FGFR1	2.72	0.00468	0.117	Calcium
F2RL3	0.000196578	0.00742918	2.42899	GLM: Time spent in ISS	Calcium	Twin	PBMC								JAXA	Flight vs Pre/Ground	CASR	2.77	0.0264	0.272	Calcium
F2RL3	2.28239e-06	1.71628e-05	1.4237	In-flight, 2nd Half vs Ground	Calcium	Twin	PBMC								JAXA	Flight vs Pre/Ground	GRM5	2.81	0.0234	0.255	Calcium
F2RL3	0.00229762	0.0356404	2.35225	In-flight, Time in ISS	Calcium	Twin	PBMC								JAXA	Flight vs Pre/Ground	WNT2	2.88	0.036	0.314	Calcium
FGF1	0.00399935	0.0495711	1.42999	All Samples Post-flight vs Ground	Calcium	Twin	CD4								JAXA	Flight vs Pre/Ground	PTGFR	2.94	0.0283	0.281	Calcium
FGF2	1.75493e-05	0.000102946	2.06538	In-flight, 2nd Half vs Ground	Calcium	Twin	PBMC								JAXA	Flight vs Pre/Ground	GNAS-AS1	3.14	0.0421	0.338	Calcium
FGF23	2.55766e-05	0.0159103	3.79961	In-flight vs Post-flight	Calcium	Twin	PBMC								JAXA	Flight vs Pre/Ground	GNAS-AS1	3.14	0.0421	0.338	Calcium
FGF23	1.25911e-07	0.000144004	2.71058	In-flight, 1st Half vs Ground	Calcium	Twin	PBMC								JAXA	Flight vs Pre/Ground	MST1R	3.15	0.0341	0.306	Calcium
FGF23	1.2443e-26	8.95438e-24	4.81654	In-flight, 2nd Half vs Ground	Calcium	Twin	PBMC								JAXA	Flight vs Pre/Ground	CHRM3-AS2	3.2	0.0212	0.245	Calcium
FGF23	0.000431378	0.00994335	0.628052	Post-flight vs Pre-flight	Calcium	Twin	CD4								JAXA	Flight vs Pre/Ground	CHRNA7	3.25	0.0161	0.213	Calcium
FGFR1	0.00025158	0.00831802	2.00455	GLM: Time spent in ISS	Calcium	Twin	PBMC								JAXA	Flight vs Pre/Ground	ADCY2	3.29	0.0288	0.283	Calcium
FGFR1	0.000377709	0.0282471	1.3899	In-flight, 2nd Half vs 1st	Calcium	Twin	PBMC								JAXA	Flight vs Pre/Ground	CHRM5	3.33	0.0391	0.326	Calcium
FGFR1	0.000306773	0.00125055	0.968731	In-flight, 2nd Half vs Ground	Calcium	Twin	PBMC								JAXA	Flight vs Pre/Ground	WNT6	3.37	0.00736	0.147	Calcium
FGFR1	0.0013244	0.0160207	-1.04603	Post-flight vs Ground	Calcium	Twin	CD19								JAXA	Flight vs Pre/Ground	CACNA1G-AS1	3.61	0.0299	0.289	Calcium
FGFR2	0.000727359	0.0135196	3.60899	GLM: Time spent in ISS	Calcium	Twin	PBMC								JAXA	Flight vs Pre/Ground	NTRK2	3.62	0.000386	0.0318	Calcium
FGFR2	7.75277e-09	1.12332e-07	2.78995	In-flight, 2nd Half vs Ground	Calcium	Twin	PBMC								JAXA	Flight vs Pre/Ground	GDNF	3.68	0.00338	0.101	Calcium
FGFR2	0.000326301	0.0137305	3.84287	In-flight, Time in ISS	Calcium	Twin	PBMC								JAXA	Flight vs Pre/Ground	P2RX6	3.75	0.00344	0.101	Calcium
FGFR2	0.000577761	0.00970424	-1.08917	Post-flight vs Ground	Calcium	Twin	CD19								JAXA	Flight vs Pre/Ground	GRM1	3.93	0.000439	0.0347	Calcium
FGFR4	0.000113436	0.000524967	2.74325	In-flight, 2nd Half vs Ground	Calcium	Twin	PBMC								JAXA	Flight vs Pre/Ground	MYLK2	4.21	0.00263	0.0882	Calcium
FLT1	6.67057e-11	1.55704e-09	3.00175	In-flight, 2nd Half vs Ground	Calcium	Twin	PBMC								JAXA	Flight vs Pre/Ground	WNT8B	4.21	0.00398	0.108	Calcium
GDNF	0.00233081	0.0253476	4.3018	GLM: Time spent in ISS	Calcium	Twin	PBMC								JAXA	Flight vs Pre/Ground	ADCY1	4.25	0.000141	0.0179	Calcium
GDNF	5.88223e-10	1.11007e-08	3.66044	In-flight, 2nd Half vs Ground	Calcium	Twin	PBMC								JAXA	Flight vs Pre/Ground	WNT9B	4.71	0.00116	0.0572	Calcium
GNA15	1.70925e-05	0.00285495	-1.92896	All Samples Post-flight vs Ground	Calcium	Twin	CD4								JAXA	Flight vs Pre/Ground	FGF23	4.86	0.000645	0.0409	Calcium
GNA15	0.000462998	0.0248812	2.46414	GLM: Time spent in ISS	Calcium	Twin	LD								JAXA	Flight vs Pre/Ground	PRKCG	5.07	0.000229	0.0233	Calcium
GNA15	0.000876323	0.0430432	1.61848	In-flight, 2nd Half vs 1st, Ambient only	Calcium	Twin	LD								JAXA	Flight vs Pre/Ground	WNT5A	5.29	0.000827	0.0477	Calcium
GNA15	8.25811e-05	0.00776624	-1.67518	In+Post-flight vs Pre-flight	Calcium	Twin	CD4								JAXA	Flight vs Pre/Ground	PTHLH	5.84	0.000194	0.0213	Calcium
GNA15	2.50923e-05	0.0011416	1.90275	Post-flight vs Ground	Calcium	Twin	CD19								JAXA	Flight vs Pre/Ground	HGFAC	6.05	0.000447	0.0349	Calcium
GNA15	2.90372e-06	0.000393359	-1.88964	Post-flight vs Pre-flight	Calcium	Twin	CD4								I4	Post vs Pre	PLCG2	2.37	1.56e-40	4.77e-36	Calcium	Dendritic Cell
GNA15	0.0002707	0.0270366	-1.57532	Post-flight vs Pre+In-flight	Calcium	Twin	CD4								I4	Post vs Pre	PLCG2	2.18	0	0	Calcium	B Cell
GNAL	0.000916958	0.0152329	-1.90982	GLM: Time spent in ISS	Calcium	Twin	PBMC								I4	Post vs Pre	PLCG2	2.12	0	0	Calcium	CD4+ T Cell
GNAL	0.000130201	0.000595277	-1.16368	In-flight, 2nd Half vs Ground	Calcium	Twin	PBMC								I4	Post vs Pre	PLCG2	2.08	0	0	Calcium	CD8+ T Cell
GNAQ	0.00578305	0.0425379	-0.947951	GLM: Time spent in ISS	Calcium	Twin	PBMC								I4	Post vs Pre	PLCG2	2.08	0	0	Calcium	PBMC Pseudobulk
GNAQ	0.000892677	0.00313978	-0.555916	In-flight, 2nd Half vs Ground	Calcium	Twin	PBMC								I4	Post vs Pre	PLCG2	2.04	4.81e-153	1.47e-148	Calcium	Other T Cell
GNAS	3.86759e-05	0.000206268	-1.09298	In-flight, 2nd Half vs Ground	Calcium	Twin	PBMC								I4	Post vs Pre	PLCG2	1.88	4.76e-181	1.46e-176	Calcium	Natural Killer Cell
GRIN1	1.1669e-07	0.000144004	6.34154	In-flight, 1st Half vs Ground	Calcium	Twin	PBMC								I4	Post vs Pre	PLCG2	1.79	1.66e-57	5.09e-53	Calcium	CD16+ Monocyte
GRIN2A	0.00736889	0.049229	4.06654	GLM: Time spent in ISS	Calcium	Twin	PBMC								I4	Post vs Pre	PLCG2	1.41	1.05e-43	3.22e-39	Calcium	Other
GRIN2A	2.12673e-06	1.61555e-05	3.20684	In-flight, 2nd Half vs Ground	Calcium	Twin	PBMC								I4	Post vs Pre	GNAQ	0.7	7.44e-19	2.28e-14	Calcium	CD16+ Monocyte
GRIN2A	4.02705e-07	0.000952952	4.99581	Post-flight vs Ground	Calcium	Twin	PBMC								I4	Post vs Pre	PLCG2	0.65	1.06e-119	3.24e-115	Calcium	CD14+ Monocyte
GRIN2B	1.29678e-05	7.85525e-05	4.77496	In-flight, 2nd Half vs Ground	Calcium	Twin	PBMC								I4	Post vs Pre	CAMK4	0.58	8.74e-155	2.68e-150	Calcium	CD4+ T Cell
GRIN2D	0.00872071	0.0225286	1.7778	In-flight, 2nd Half vs Ground	Calcium	Twin	PBMC								I4	Post vs Pre	CAMK4	0.56	7.59e-15	2.32e-10	Calcium	Other T Cell
GRM1	4.4459e-09	6.87061e-08	3.52437	In-flight, 2nd Half vs Ground	Calcium	Twin	PBMC								I4	Post vs Pre	ITPR1	0.56	3.77e-49	1.15e-44	Calcium	B Cell
GRM5	0.00145014	0.0383829	3.63271	In-flight, 1st Half vs Ground	Calcium	Twin	PBMC								I4	Post vs Pre	GNAQ	0.55	2.09e-92	6.38e-88	Calcium	CD14+ Monocyte
GRM5	8.89523e-07	7.45337e-06	4.97894	In-flight, 2nd Half vs Ground	Calcium	Twin	PBMC								I4	Post vs Pre	PRKCB	0.54	2.15e-13	6.59e-09	Calcium	CD16+ Monocyte
HGF	0.000169098	0.0125982	1.60343	Post-flight vs Ground	Calcium	Twin	CD8								I4	Post vs Pre	GNAQ	0.53	8.84e-07	0.027	Calcium	Dendritic Cell
HRH2	2.72426e-06	0.000522822	0.795659	Post-flight vs Ground	Calcium	Twin	CD8								I4	Post vs Pre	ITPR2	0.51	7.33e-10	2.24e-05	Calcium	CD16+ Monocyte
HTR4	0.00418635	0.0353408	5.18361	GLM: Time spent in ISS	Calcium	Twin	PBMC								I4	Post vs Pre	CAMK4	0.5	1.27e-31	3.89e-27	Calcium	CD8+ T Cell
HTR4	5.19007e-09	7.85202e-08	4.25265	In-flight, 2nd Half vs Ground	Calcium	Twin	PBMC								I4	Post vs Pre	GNAQ	0.49	4.61e-260	1.41e-255	Calcium	PBMC Pseudobulk
HTR7	0.0171374	0.040115	1.07218	In-flight, 2nd Half vs Ground	Calcium	Twin	PBMC								I4	Post vs Pre	PRKCB	0.48	5.9e-44	1.81e-39	Calcium	B Cell
ITPR1	0.000163052	0.000723116	-0.986897	In-flight, 2nd Half vs Ground	Calcium	Twin	PBMC								I4	Post vs Pre	PTK2B	0.46	8.14e-49	2.49e-44	Calcium	B Cell
ITPR2	0.00130833	0.00436966	-0.869097	In-flight, 2nd Half vs Ground	Calcium	Twin	PBMC								I4	Post vs Pre	PRKCB	0.42	1.2e-190	3.68e-186	Calcium	PBMC Pseudobulk
KDR	0.0113131	0.0281511	2.98053	In-flight, 2nd Half vs Ground	Calcium	Twin	PBMC								I4	Post vs Pre	PTK2B	0.41	0	0	Calcium	PBMC Pseudobulk
MCOLN1	0.000608278	0.0268292	2.47049	GLM: Time spent in ISS	Calcium	Twin	LD								I4	Post vs Pre	ASPH	0.4	1.45e-44	4.42e-40	Calcium	CD14+ Monocyte
MCOLN1	4.65632e-07	0.000203707	2.52698	In-flight, 2nd Half vs 1st, Ambient only	Calcium	Twin	LD								I4	Post vs Pre	ITPR2	0.36	6.7e-42	2.05e-37	Calcium	CD14+ Monocyte
MCOLN1	3.12963e-05	0.0033602	3.497	In-flight, Time in ISS (only AR)	Calcium	Twin	LD								I4	Post vs Pre	PRKCA	0.36	1.16e-61	3.54e-57	Calcium	CD4+ T Cell
MCOLN1	0.00196722	0.0203772	0.85264	Post-flight vs Ground	Calcium	Twin	CD19								I4	Post vs Pre	PRKCB	0.36	0.000617	1	Calcium	Dendritic Cell
MCOLN1	0.00153709	0.0217104	-0.972705	Post-flight vs Pre-flight	Calcium	Twin	CD4								I4	Post vs Pre	ITPR2	0.35	6.21e-193	1.9e-188	Calcium	PBMC Pseudobulk
MCOLN2	1.39564e-10	3.9824e-08	-1.31575	Post-flight vs Ground	Calcium	Twin	LD								I4	Post vs Pre	ITPR2	0.35	1.22e-11	3.72e-07	Calcium	Other T Cell
MCOLN3	0.000100046	0.0225766	1.08992	All Samples In-flight vs Ground	Calcium	Twin	CD4								I4	Post vs Pre	PTK2B	0.35	1.79e-18	5.47e-14	Calcium	Other T Cell
MCOLN3	0.00317551	0.0435242	0.641512	All Samples Post-flight vs Ground	Calcium	Twin	CD4								I4	Post vs Pre	HGF	0.33	1.63e-07	0.00498	Calcium	Other
MCOLN3	0.00246541	0.0261755	1.911	GLM: Time spent in ISS	Calcium	Twin	PBMC								I4	Post vs Pre	ITPR2	0.33	4.18e-22	1.28e-17	Calcium	B Cell
MCOLN3	2.945e-11	7.49759e-10	1.9284	In-flight, 2nd Half vs Ground	Calcium	Twin	PBMC								I4	Post vs Pre	ITPR2	0.33	2.68e-13	8.21e-09	Calcium	Natural Killer Cell
MCOLN3	2.01916e-05	0.0111298	0.518386	Post-flight vs Ground	Calcium	Twin	CD4								I4	Post vs Pre	RYR3	0.33	0.000788	1	Calcium	Other
MCOLN3	0.00452286	0.0420545	0.690842	Post-flight vs Pre-flight	Calcium	Twin	CD4								I4	Post vs Pre	STIM2	0.33	0.000391	1	Calcium	Dendritic Cell
MCU	0.0032421	0.0305918	1.11596	GLM: Time spent in ISS	Calcium	Twin	PBMC								I4	Post vs Pre	ITPR1	0.32	1.94e-147	5.95e-143	Calcium	PBMC Pseudobulk
MET	6.9214e-07	0.000343588	4.93151	GLM: Time spent in ISS	Calcium	Twin	PBMC								I4	Post vs Pre	P2RX7	0.32	1.19e-08	0.000363	Calcium	CD16+ Monocyte
MET	9.23328e-10	1.64742e-08	2.88838	In-flight, 2nd Half vs Ground	Calcium	Twin	PBMC								I4	Post vs Pre	GNAQ	0.31	4.01e-06	0.123	Calcium	Other T Cell
MET	6.90806e-06	0.00204101	5.29496	In-flight, Time in ISS	Calcium	Twin	PBMC								I4	Post vs Pre	HGF	0.31	1.07e-14	3.27e-10	Calcium	CD16+ Monocyte
MET	0.0016228	0.0181456	0.516931	Post-flight vs Ground	Calcium	Twin	CD19								I4	Post vs Pre	ADCY7	0.3	2.77e-19	8.49e-15	Calcium	Natural Killer Cell
MRLN	1.32186e-08	1.78808e-07	2.86711	In-flight, 2nd Half vs Ground	Calcium	Twin	PBMC								I4	Post vs Pre	GNAQ	0.3	1.91e-36	5.86e-32	Calcium	CD4+ T Cell
MST1	0.00456077	0.0340776	0.89198	Post-flight vs Ground	Calcium	Twin	CD19								I4	Post vs Pre	ITPR1	0.3	0.0159	1	Calcium	Dendritic Cell
MYLK	0.00210979	0.00661943	-1.14649	In-flight, 2nd Half vs Ground	Calcium	Twin	PBMC								I4	Post vs Pre	PRKCB	0.29	6.92e-33	2.12e-28	Calcium	CD14+ Monocyte
MYLK3	0.00385406	0.0485397	1.0199	All Samples Post-flight vs Ground	Calcium	Twin	CD4								I4	Post vs Pre	STIM2	0.29	4.68e-22	1.43e-17	Calcium	CD8+ T Cell
MYLK3	0.000622117	0.0125739	3.63241	GLM: Time spent in ISS	Calcium	Twin	PBMC								I4	Post vs Pre	STIM2	0.29	4.86e-16	1.49e-11	Calcium	Natural Killer Cell
MYLK3	5.10202e-14	2.65416e-12	3.20562	In-flight, 2nd Half vs Ground	Calcium	Twin	PBMC								I4	Post vs Pre	ITPR2	0.28	4.64e-17	1.42e-12	Calcium	CD8+ T Cell
MYLK3	0.000462875	0.0167994	3.86106	In-flight, Time in ISS	Calcium	Twin	PBMC								I4	Post vs Pre	MCU	0.28	2.6e-05	0.795	Calcium	CD16+ Monocyte
MYLK3	1.05039e-07	0.000182757	0.959601	Post-flight vs Pre-flight	Calcium	Twin	CD8								I4	Post vs Pre	PTK2B	0.28	1.11e-36	3.4e-32	Calcium	CD8+ T Cell
MYLK3	3.34666e-05	0.00194071	0.923192	Post-flight vs Pre-flight	Calcium	Twin	CD4								I4	Post vs Pre	PTK2B	0.28	2.07e-17	6.33e-13	Calcium	Natural Killer Cell
MYLK4	0.00316864	0.0495433	-1.26097	GLM: Time spent in ISS	Calcium	Twin	LD								I4	Post vs Pre	ITPR1	0.26	4.71e-24	1.44e-19	Calcium	CD8+ T Cell
NFATC1	0.000395669	0.00155283	-0.991433	In-flight, 2nd Half vs Ground	Calcium	Twin	PBMC								I4	Post vs Pre	ITPR1	0.26	7.05e-10	2.16e-05	Calcium	Other T Cell
NFATC1	0.00256471	0.0239848	0.509838	Post-flight vs Ground	Calcium	Twin	CD19								I4	Post vs Pre	PRKCA	0.26	1.21e-08	0.00037	Calcium	CD8+ T Cell
NFATC4	0.00731502	0.01937	1.73061	In-flight, 2nd Half vs Ground	Calcium	Twin	PBMC								I4	Post vs Pre	PTK2B	0.26	1.04e-06	0.0318	Calcium	Other
NOS1	0.00100574	0.0225296	1.25594	All Samples Post-flight vs Ground	Calcium	Twin	CD4								I4	Post vs Pre	STIM2	0.26	2.83e-08	0.000868	Calcium	Other
NOS1	0.000604057	0.012433	3.62353	GLM: Time spent in ISS	Calcium	Twin	PBMC								I4	Post vs Pre	ITPR2	0.25	2.06e-33	6.29e-29	Calcium	CD4+ T Cell
NOS1	3.36219e-07	3.15045e-06	2.38861	In-flight, 2nd Half vs Ground	Calcium	Twin	PBMC								I4	Post vs Pre	PTK2B	0.25	2.35e-25	7.19e-21	Calcium	CD14+ Monocyte
NOS1	0.000599982	0.0187522	3.44201	In-flight, Time in ISS	Calcium	Twin	PBMC								I4	Post vs Pre	CXCR4	0.29	3.19e-06	0.0976	Calcium	CD16+ Monocyte
NOS1	0.000696755	0.0240402	1.38046	In+Post-flight vs Pre-flight	Calcium	Twin	CD4								I4	Post vs Pre	CXCR4	0.32	0.00556	1	Calcium	Other
NOS1	0.000235644	0.00668008	1.14171	Post-flight vs Pre-flight	Calcium	Twin	CD4								I4	Post vs Pre	CXCR4	0.44	9.21e-16	2.82e-11	Calcium	Natural Killer Cell
NOS1AP	3.95814e-07	3.63627e-06	3.66837	In-flight, 2nd Half vs Ground	Calcium	Twin	PBMC								I4	Post vs Pre	CXCR4	0.45	1.13e-06	0.0345	Calcium	Dendritic Cell
NOS3	1.95636e-12	1.70194e-08	2.71918	Post-flight vs Pre-flight	Calcium	Twin	CD8								I4	Post vs Pre	CXCR4	0.58	5.78e-150	1.77e-145	Calcium	CD4+ T Cell
NTRK2	0.00724457	0.0487514	4.22388	GLM: Time spent in ISS	Calcium	Twin	PBMC								I4	Post vs Pre	CXCR4	0.63	1.02e-71	3.11e-67	Calcium	CD8+ T Cell
NTRK2	4.69422e-05	0.00986878	3.32218	In-flight, 2nd Half vs 1st	Calcium	Twin	PBMC								I4	Post vs Pre	CXCR4	0.7	0	0	Calcium	PBMC Pseudobulk
NTRK2	2.7312e-15	1.91441e-13	5.12478	In-flight, 2nd Half vs Ground	Calcium	Twin	PBMC								I4	Post vs Pre	CXCR4	0.74	1.06e-67	3.24e-63	Calcium	B Cell
NTRK3	0.000790387	0.014166	5.87322	GLM: Time spent in ISS	Calcium	Twin	PBMC								I4	Post vs Pre	CXCR4	1.03	1.36e-57	4.15e-53	Calcium	Other T Cell
NTRK3	0.00197952	0.0449393	2.14281	In-flight, 1st Half vs Ground	Calcium	Twin	PBMC								Twin	Post vs Pre	GRIN2A	5	4.03e-07	0.000953	Calcium	PBMC
NTRK3	0.00122285	0.044198	2.76136	In-flight, 2nd Half vs 1st	Calcium	Twin	PBMC								Twin	Post vs Pre	PTH2R	2.79	0.0014	0.027	Calcium	CD4
NTRK3	5.0212e-16	4.18543e-14	4.89784	In-flight, 2nd Half vs Ground	Calcium	Twin	PBMC								Twin	Post vs Pre	NOS3	2.72	1.96e-12	1.7e-08	Calcium	CD8
NTRK3	0.000168455	0.00973779	5.69479	In-flight, Time in ISS	Calcium	Twin	PBMC								Twin	Post vs Pre	GNA15	1.9	2.51e-05	0.00114	Calcium	CD19
ORAI1	0.00131288	0.0261119	-1.03028	All Samples Post-flight vs Ground	Calcium	Twin	CD4								Twin	Post vs Pre	WNT10A	1.6	0.000308	0.0219	Calcium	CD19
ORAI1	0.00191499	0.0422012	-0.859006	In+Post-flight vs Pre-flight	Calcium	Twin	CD4								Twin	Post vs Pre	HGF	1.6	0.000169	0.0126	Calcium	CD8
ORAI1	0.000518554	0.00924948	1.22602	Post-flight vs Ground	Calcium	Twin	CD19								Twin	Post vs Pre	VDR	1.58	2.65e-07	2.81e-05	Calcium	CD19
ORAI1	0.000855755	0.0420473	1.36777	Post-flight vs Pre-flight	Calcium	Twin	CD19								Twin	Post vs Pre	PTAFR	1.54	1.96e-07	7e-05	Calcium	CD8
ORAI1	0.00223248	0.0273103	-0.90911	Post-flight vs Pre-flight	Calcium	Twin	CD4								Twin	Post vs Pre	SPECC1L-ADORA2A	1.52	0.00112	0.0176	Calcium	CD4
ORAI2	0.000623606	0.0174164	-1.20706	All Samples Post-flight vs Ground	Calcium	Twin	CD4								Twin	Post vs Pre	FGF1	1.43	0.004	0.0496	Calcium	CD4
ORAI2	0.000145457	0.00405703	1.17203	Post-flight vs Ground	Calcium	Twin	CD19								Twin	Post vs Pre	ORAI1	1.37	0.000856	0.042	Calcium	CD19
ORAI2	9.02451e-07	0.000173428	-1.09786	Post-flight vs Pre-flight	Calcium	Twin	CD4								Twin	Post vs Pre	WNT10A	1.31	2.56e-05	0.00116	Calcium	CD19
ORAI3	0.00129297	0.0341838	-0.888457	In+Post-flight vs Pre-flight	Calcium	Twin	CD4								Twin	Post vs Pre	P2RX1	1.3	0.000299	0.0196	Calcium	CD8
ORAI3	0.000128613	0.00370667	0.769842	Post-flight vs Ground	Calcium	Twin	CD19								Twin	Post vs Pre	VDR	1.3	8.01e-06	0.00112	Calcium	CD8
ORAI3	7.0693e-05	0.00315504	-0.787571	Post-flight vs Pre-flight	Calcium	Twin	CD4								Twin	Post vs Pre	WNT7B	1.27	0.00829	0.0484	Calcium	CD19
OXTR	0.000362134	0.0389928	1.79254	All Samples In-flight vs Ground	Calcium	Twin	CD4								Twin	Post vs Pre	NOS1	1.26	0.00101	0.0225	Calcium	CD4
OXTR	0.00377854	0.0334697	2.43948	GLM: Time spent in ISS	Calcium	Twin	PBMC								Twin	Post vs Pre	ORAI1	1.23	0.000519	0.00925	Calcium	CD19
OXTR	3.11829e-08	3.81853e-07	1.90857	In-flight, 2nd Half vs Ground	Calcium	Twin	PBMC								Twin	Post vs Pre	TFEB	1.2	0.00273	0.0249	Calcium	CD19
OXTR	0.00178367	0.0404036	1.20215	In+Post-flight vs Pre-flight	Calcium	Twin	CD4								Twin	Post vs Pre	ORAI2	1.17	0.000145	0.00406	Calcium	CD19
OXTR	0.00230609	0.0277931	0.953496	Post-flight vs Pre-flight	Calcium	Twin	CD4								Twin	Post vs Pre	NOS1	1.14	0.000236	0.00668	Calcium	CD4
P2RX1	0.000964396	0.0219464	-1.96208	All Samples Post-flight vs Ground	Calcium	Twin	CD4								Twin	Post vs Pre	TACR2	1.14	0.00137	0.0266	Calcium	CD4
P2RX1	0.000682116	0.0236805	-1.8437	In+Post-flight vs Pre-flight	Calcium	Twin	CD4								Twin	Post vs Pre	ADCY2	1.11	0.00136	0.0266	Calcium	CD4
P2RX1	0.000299236	0.0196462	1.29595	Post-flight vs Ground	Calcium	Twin	CD8								Twin	Post vs Pre	CHRM3	1.1	0.00121	0.0184	Calcium	CD4
P2RX1	0.00249403	0.0236137	0.826681	Post-flight vs Ground	Calcium	Twin	CD19								Twin	Post vs Pre	MYLK3	1.02	0.00385	0.0485	Calcium	CD4
P2RX1	0.000167173	0.00543872	-1.95306	Post-flight vs Pre-flight	Calcium	Twin	CD4								Twin	Post vs Pre	ADCY7	0.97	0.00352	0.0291	Calcium	CD19
P2RX4	5.24396e-07	4.67239e-06	1.13294	In-flight, 2nd Half vs Ground	Calcium	Twin	PBMC								Twin	Post vs Pre	ADORA2A	0.96	0.00424	0.0326	Calcium	CD19
P2RX6P	1.93706e-05	0.000112327	4.16693	In-flight, 2nd Half vs Ground	Calcium	Twin	PBMC								Twin	Post vs Pre	MYLK3	0.96	1.05e-07	0.000183	Calcium	CD8
P2RX7	0.00023205	0.00796445	-1.65503	GLM: Time spent in ISS	Calcium	Twin	PBMC								Twin	Post vs Pre	OXTR	0.95	0.00231	0.0278	Calcium	CD4
P2RX7	3.02952e-05	0.00764204	-1.1693	In-flight, 2nd Half vs 1st	Calcium	Twin	PBMC								Twin	Post vs Pre	MYLK3	0.92	3.35e-05	0.00194	Calcium	CD4
P2RX7	0.000180526	0.000790384	-0.68527	In-flight, 2nd Half vs Ground	Calcium	Twin	PBMC								Twin	Post vs Pre	MST1	0.89	0.00456	0.0341	Calcium	CD19
PDGFA	0.000760214	0.0138272	4.08131	GLM: Time spent in ISS	Calcium	Twin	PBMC								Twin	Post vs Pre	CACNA1A	0.85	0.00148	0.028	Calcium	CD4
PDGFA	6.8844e-05	0.00673247	1.90585	In-flight, 1st Half vs Ground	Calcium	Twin	PBMC								Twin	Post vs Pre	MCOLN1	0.85	0.00197	0.0204	Calcium	CD19
PDGFA	9.25004e-20	2.05875e-17	3.96146	In-flight, 2nd Half vs Ground	Calcium	Twin	PBMC								Twin	Post vs Pre	P2RX1	0.83	0.00249	0.0236	Calcium	CD19
PDGFB	0.000102775	0.0133981	-2.83528	In-flight vs Ground	Calcium	Twin	LD								Twin	Post vs Pre	HRH2	0.8	2.72e-06	0.000523	Calcium	CD8
PDGFB	0.00428745	0.0121952	-1.94394	In-flight, 2nd Half vs Ground	Calcium	Twin	PBMC								Twin	Post vs Pre	CACNA1A	0.78	0.0038	0.0377	Calcium	CD4
PDGFRA	0.000421552	0.0103926	5.61367	GLM: Time spent in ISS	Calcium	Twin	PBMC								Twin	Post vs Pre	ORAI3	0.77	0.000129	0.00371	Calcium	CD19
PDGFRA	2.3055e-05	0.000130845	2.36879	In-flight, 2nd Half vs Ground	Calcium	Twin	PBMC								Twin	Post vs Pre	PTAFR	0.76	0.00158	0.0179	Calcium	CD19
PDGFRA	0.002398	0.0364457	5.85792	In-flight, Time in ISS	Calcium	Twin	PBMC								Twin	Post vs Pre	CD38	0.7	0.000432	0.0267	Calcium	CD8
PLCG1	0.00105782	0.0384294	-0.757955	Post-flight vs Ground	Calcium	Twin	LD								Twin	Post vs Pre	MCOLN3	0.69	0.00452	0.0421	Calcium	CD4
PLCG1	0.00437962	0.0332813	-0.509035	Post-flight vs Ground	Calcium	Twin	CD19								Twin	Post vs Pre	TPCN2	0.67	0.00135	0.0162	Calcium	CD19
PLCG2	0.00339349	0.0449925	-1.31674	All Samples Post-flight vs Ground	Calcium	Twin	CD4								Twin	Post vs Pre	MCOLN3	0.64	0.00318	0.0435	Calcium	CD4
PLCG2	0.00130766	0.0193028	-1.34807	Post-flight vs Pre-flight	Calcium	Twin	CD4								Twin	Post vs Pre	VEGFB	0.63	0.00171	0.0187	Calcium	CD19
PLN	0.00164436	0.00533354	2.13784	In-flight, 2nd Half vs Ground	Calcium	Twin	PBMC								Twin	Post vs Pre	FGF23	0.63	0.000431	0.00994	Calcium	CD4
PPIF	0.000902405	0.0437182	1.52416	In-flight, 2nd Half vs 1st, Ambient only	Calcium	Twin	LD								Twin	Post vs Pre	PPIF	0.53	8.87e-05	0.00288	Calcium	CD19
PPIF	2.36643e-05	0.000134021	-1.22725	In-flight, 2nd Half vs Ground	Calcium	Twin	PBMC								Twin	Post vs Pre	MCOLN3	0.52	2.02e-05	0.0111	Calcium	CD4
PPIF	8.87097e-05	0.00287748	0.533573	Post-flight vs Ground	Calcium	Twin	CD19								Twin	Post vs Pre	MET	0.52	0.00162	0.0181	Calcium	CD19
PRKCA	5.65862e-06	0.00475782	0.950773	All Samples In-flight vs Ground	Calcium	Twin	LD								Twin	Post vs Pre	NFATC1	0.51	0.00256	0.024	Calcium	CD19
PRKCA	0.000121678	0.00709435	0.498334	All Samples Post-flight vs Ground	Calcium	Twin	CD4								Twin	Post vs Pre	PRKCA	0.5	0.000122	0.00709	Calcium	CD4
PRKCA	6.61164e-05	0.0101518	0.637675	In-flight vs Ground	Calcium	Twin	LD								Twin	Post vs Pre	ASPHD2	0.44	0.00187	0.0197	Calcium	CD19
PRKCA	0.00376421	0.0375164	0.413482	Post-flight vs Pre-flight	Calcium	Twin	CD4								Twin	Post vs Pre	PRKCA	0.41	0.00376	0.0375	Calcium	CD4
PRKCB	5.43162e-06	3.67563e-05	-0.736166	In-flight, 2nd Half vs Ground	Calcium	Twin	PBMC								Twin	Post vs Pre	CD38	0.4	0.000944	0.0132	Calcium	CD19
PRKCG	0.00123986	0.0180133	8.2471	GLM: Time spent in ISS	Calcium	Twin	PBMC								Twin	Post vs Pre	VDAC3	0.31	0.00237	0.0229	Calcium	CD19
PTAFR	3.23125e-06	0.00106905	-2.16914	All Samples Post-flight vs Ground	Calcium	Twin	CD4								Twin	Post vs Pre	PLCG1	0.51	0.00438	0.0333	Calcium	CD19
PTAFR	0.00210284	0.00660283	-1.21621	In-flight, 2nd Half vs Ground	Calcium	Twin	PBMC								Twin	Post vs Pre	ADRB2	0.52	6.53e-06	0.000683	Calcium	LD
PTAFR	0.00159152	0.0304903	-2.12152	In-flight, Time in ISS	Calcium	Twin	PBMC								Twin	Post vs Pre	F2R	0.6	1.81e-05	0.0106	Calcium	CD4
PTAFR	3.35884e-06	0.00112426	-2.20674	In+Post-flight vs Pre-flight	Calcium	Twin	CD4								Twin	Post vs Pre	ADRB2	0.65	0.00166	0.0184	Calcium	CD19
PTAFR	1.96455e-07	7.00187e-05	1.53679	Post-flight vs Ground	Calcium	Twin	CD8								Twin	Post vs Pre	ASPHD2	0.72	0.00359	0.0364	Calcium	CD4
PTAFR	0.00158058	0.0178962	0.759709	Post-flight vs Ground	Calcium	Twin	CD19								Twin	Post vs Pre	PLCG1	0.76	0.00106	0.0384	Calcium	LD
PTAFR	8.25224e-07	0.000160453	-2.27953	Post-flight vs Pre-flight	Calcium	Twin	CD4								Twin	Post vs Pre	ADCY7	0.76	0.00408	0.0395	Calcium	CD4
PTGER3	0.00527177	0.014582	2.50073	In-flight, 2nd Half vs Ground	Calcium	Twin	PBMC								Twin	Post vs Pre	ORAI3	0.79	7.07e-05	0.00316	Calcium	CD4
PTGFR	0.00389357	0.0112108	2.56862	In-flight, 2nd Half vs Ground	Calcium	Twin	PBMC								Twin	Post vs Pre	CAMK4	0.8	0.00419	0.0325	Calcium	CD19
PTGFRN	0.00104285	0.0168478	-1.45554	Post-flight vs Pre-flight	Calcium	Twin	CD4								Twin	Post vs Pre	WNT10B	0.89	6.42e-05	0.00574	Calcium	CD8
PTH2R	0.00140316	0.0269822	2.78944	All Samples Post-flight vs Ground	Calcium	Twin	CD4								Twin	Post vs Pre	ORAI1	0.91	0.00223	0.0273	Calcium	CD4
PTH2R	6.61007e-06	0.00126308	6.78336	GLM: Time spent in ISS	Calcium	Twin	PBMC								Twin	Post vs Pre	F2RL1	0.91	0.00107	0.0171	Calcium	CD4
PTH2R	8.40618e-06	5.36133e-05	2.29504	In-flight, 2nd Half vs Ground	Calcium	Twin	PBMC								Twin	Post vs Pre	MCOLN1	0.97	0.00154	0.0217	Calcium	CD4
PTH2R	0.000305737	0.0133515	6.96509	In-flight, Time in ISS	Calcium	Twin	PBMC								Twin	Post vs Pre	ORAI1	1.03	0.00131	0.0261	Calcium	CD4
PTHLH	2.58461e-06	1.91028e-05	4.33263	In-flight, 2nd Half vs Ground	Calcium	Twin	PBMC								Twin	Post vs Pre	F2R	1.03	0.00011	0.00329	Calcium	CD19
PTK2B	0.00368138	0.0106682	-0.624431	In-flight, 2nd Half vs Ground	Calcium	Twin	PBMC								Twin	Post vs Pre	FGFR1	1.05	0.00132	0.016	Calcium	CD19
RYR2	4.07786e-05	0.00305083	6.77468	GLM: Time spent in ISS	Calcium	Twin	PBMC								Twin	Post vs Pre	FGFR2	1.09	0.000578	0.0097	Calcium	CD19
RYR2	0.0022352	0.0069613	2.17589	In-flight, 2nd Half vs Ground	Calcium	Twin	PBMC								Twin	Post vs Pre	ORAI2	1.1	9.02e-07	0.000173	Calcium	CD4
RYR2	0.000229358	0.0115038	7.23106	In-flight, Time in ISS	Calcium	Twin	PBMC								Twin	Post vs Pre	ORAI2	1.21	0.000624	0.0174	Calcium	CD4
RYR3	5.58457e-05	0.000283017	1.66343	In-flight, 2nd Half vs Ground	Calcium	Twin	PBMC								Twin	Post vs Pre	CAMK4	1.29	4.67e-06	0.000509	Calcium	LD
SPECC1L-ADORA2A	7.3895e-05	0.0124862	2.3868	In-flight, 2nd Half vs 1st	Calcium	Twin	PBMC								Twin	Post vs Pre	TFEB	1.29	0.00373	0.0372	Calcium	CD4
SPECC1L-ADORA2A	0.00137858	0.00457316	1.6233	In-flight, 2nd Half vs Ground	Calcium	Twin	PBMC								Twin	Post vs Pre	PLCG2	1.32	0.00339	0.045	Calcium	CD4
SPECC1L-ADORA2A	0.00111886	0.017594	1.52381	Post-flight vs Pre-flight	Calcium	Twin	CD4								Twin	Post vs Pre	MCOLN2	1.32	1.4e-10	3.98e-08	Calcium	LD
STIM2	0.00405071	0.0115998	-0.760127	In-flight, 2nd Half vs Ground	Calcium	Twin	PBMC								Twin	Post vs Pre	PLCG2	1.35	0.00131	0.0193	Calcium	CD4
TACR2	0.00136522	0.0265693	1.13762	All Samples Post-flight vs Ground	Calcium	Twin	CD4								Twin	Post vs Pre	VDR	1.44	8.37e-05	0.00605	Calcium	CD4
TACR2	0.00197876	0.0229088	2.40483	GLM: Time spent in ISS	Calcium	Twin	PBMC								Twin	Post vs Pre	PTGFRN	1.46	0.00104	0.0168	Calcium	CD4
TACR2	0.00059514	0.00221258	1.42963	In-flight, 2nd Half vs Ground	Calcium	Twin	PBMC								Twin	Post vs Pre	VDR	1.48	8.94e-06	0.00083	Calcium	CD4
TBXA2R	0.00440248	0.0124699	1.60544	In-flight, 2nd Half vs Ground	Calcium	Twin	PBMC								Twin	Post vs Pre	WNT10B	1.54	0.00024	0.0143	Calcium	LD
TFEB	0.0144298	0.0347297	1.1421	In-flight, 2nd Half vs Ground	Calcium	Twin	PBMC								Twin	Post vs Pre	CACNA1H	1.62	0.00425	0.0404	Calcium	CD4
TFEB	0.00139303	0.0353034	-1.25179	In+Post-flight vs Pre-flight	Calcium	Twin	CD4								Twin	Post vs Pre	GNA15	1.89	2.9e-06	0.000393	Calcium	CD4
TFEB	0.00272678	0.0248891	1.19717	Post-flight vs Ground	Calcium	Twin	CD19								Twin	Post vs Pre	GNA15	1.93	1.71e-05	0.00285	Calcium	CD4
TFEB	0.00372564	0.0372496	-1.29195	Post-flight vs Pre-flight	Calcium	Twin	CD4								Twin	Post vs Pre	P2RX1	1.95	0.000167	0.00544	Calcium	CD4
TPCN2	0.00160075	0.0372881	1.42552	GLM: Time spent in ISS	Calcium	Twin	LD								Twin	Post vs Pre	P2RX1	1.96	0.000964	0.0219	Calcium	CD4
TPCN2	0.00134867	0.0161724	0.665722	Post-flight vs Ground	Calcium	Twin	CD19								Twin	Post vs Pre	PTAFR	2.17	3.23e-06	0.00107	Calcium	CD4
TRDN	0.000301441	0.0165888	3.10011	In-flight, 1st Half vs Ground	Calcium	Twin	PBMC								Twin	Post vs Pre	CACNA1H	2.24	0.000108	0.00675	Calcium	CD4
TRDN	1.28948e-07	1.3527e-06	3.66533	In-flight, 2nd Half vs Ground	Calcium	Twin	PBMC								Twin	Post vs Pre	PTAFR	2.28	8.25e-07	0.00016	Calcium	CD4
VDAC3	4.21805e-06	2.92433e-05	-0.829954	In-flight, 2nd Half vs Ground	Calcium	Twin	PBMC								Twin	Post vs Pre	WNT1	2.64	6.04e-05	0.00502	Calcium	CD4
VDAC3	0.0023744	0.0229272	-0.309872	Post-flight vs Ground	Calcium	Twin	CD19								JAXA	Post vs Pre	F2RL1	5.23	0.00389	0.489	Calcium
VDR	8.37066e-05	0.00604628	-1.43674	All Samples Post-flight vs Ground	Calcium	Twin	CD4								JAXA	Post vs Pre	WNT8A	4.75	0.00556	0.511	Calcium
VDR	4.73449e-05	0.0459844	1.25656	In-flight vs Ground	Calcium	Twin	CD8								JAXA	Post vs Pre	TACR2	3.47	0.0361	0.607	Calcium
VDR	1.18468e-05	0.00244374	-1.36344	In+Post-flight vs Pre-flight	Calcium	Twin	CD4								JAXA	Post vs Pre	CACNA1A	1.62	0.0391	0.612	Calcium
VDR	2.64844e-07	2.81152e-05	1.57872	Post-flight vs Ground	Calcium	Twin	CD19								JAXA	Post vs Pre	PLCG2	0.55	0.0373	0.609	Calcium
VDR	8.0112e-06	0.00111592	1.29566	Post-flight vs Ground	Calcium	Twin	CD8								JAXA	Post vs Pre	GNAS	0.59	0.0304	0.6	Calcium
VDR	8.94455e-06	0.000830486	-1.47893	Post-flight vs Pre-flight	Calcium	Twin	CD4								JAXA	Post vs Pre	GNAS	0.59	0.0304	0.6	Calcium
VEGFA	1.88562e-07	2.80015e-05	1.72307	In-flight, 2nd Half vs 1st, Ambient only	Calcium	Twin	CD4								JAXA	Post vs Pre	PRKCB	0.67	0.0188	0.569	Calcium
VEGFA	0.0002606	0.0198015	1.75451	In-flight, 2nd Half vs 1st, Ambient only	Calcium	Twin	LD								JAXA	Post vs Pre	MYLK	0.68	0.0371	0.609	Calcium
VEGFA	0.00328613	0.00970642	-1.2969	In-flight, 2nd Half vs Ground	Calcium	Twin	PBMC								JAXA	Post vs Pre	MCUR1	0.94	0.0205	0.574	Calcium
VEGFA	0.000216937	0.0118094	2.27432	In-flight, Time in ISS (only AR)	Calcium	Twin	CD4								JAXA	Post vs Pre	VDAC3	0.97	0.00815	0.537	Calcium
VEGFB	0.00170518	0.0187143	0.633734	Post-flight vs Ground	Calcium	Twin	CD19								JAXA	Post vs Pre	ASPH	0.98	0.00954	0.552	Calcium
WNT1	6.03543e-05	0.00501611	-2.63729	All Samples Post-flight vs Ground	Calcium	Twin	CD4								JAXA	Post vs Pre	F2R	1.26	0.0312	0.6	Calcium
WNT1	8.00962e-05	0.0139182	-2.40213	Post-flight vs Pre+In-flight	Calcium	Twin	CD4								JAXA	Post vs Pre	CXCR4	1.52	0.00164	0.462	Calcium
WNT10A	6.27156e-07	5.48609e-06	2.33832	In-flight, 2nd Half vs Ground	Calcium	Twin	PBMC								JAXA	Post vs Pre	STIM2	1.81	0.00328	0.489	Calcium
WNT10A	2.56266e-05	0.00116221	1.31351	Post-flight vs Ground	Calcium	Twin	CD19								JAXA	Post vs Pre	ADCY10P1	3.15	0.0234	0.583	Calcium
WNT10A	0.000307527	0.0219427	1.60105	Post-flight vs Pre-flight	Calcium	Twin	CD19								Twin	Flight vs Post	FGF23	3.8	2.56e-05	0.0159	Calcium	PBMC
WNT10B	6.41757e-05	0.00574387	-0.888422	Post-flight vs Ground	Calcium	Twin	CD8								Twin	In+Post-flight vs Pre-flight	NOS1	1.38	0.000697	0.024	Calcium	CD4
WNT10B	0.000240017	0.0143226	-1.53866	Post-flight vs Ground	Calcium	Twin	LD								Twin	In+Post-flight vs Pre-flight	OXTR	1.2	0.00178	0.0404	Calcium	CD4
WNT2B	6.64276e-05	0.0165756	-1.79344	GLM: Time spent in ISS	Calcium	Twin	LD								Twin	In+Post-flight vs Pre-flight	CACNA1A	0.88	0.000648	0.023	Calcium	CD4
WNT2B	0.004253	0.0356915	1.93511	GLM: Time spent in ISS	Calcium	Twin	PBMC								Twin	In+Post-flight vs Pre-flight	ORAI1	0.86	0.00191	0.0422	Calcium	CD4
WNT2B	0.000446722	0.0207253	1.03344	In-flight, 1st Half vs Ground	Calcium	Twin	PBMC								Twin	In+Post-flight vs Pre-flight	ORAI3	0.89	0.00129	0.0342	Calcium	CD4
WNT2B	1.46659e-10	3.1982e-09	2.04553	In-flight, 2nd Half vs Ground	Calcium	Twin	PBMC								Twin	Post-flight vs Pre+In-flight	ADORA2A	1.22	0.00082	0.0475	Calcium	CD4
WNT3	3.51113e-05	0.0028358	3.57851	GLM: Time spent in ISS	Calcium	Twin	PBMC								Twin	In+Post-flight vs Pre-flight	TFEB	1.25	0.00139	0.0353	Calcium	CD4
WNT3	1.09989e-18	1.86972e-16	3.20453	In-flight, 2nd Half vs Ground	Calcium	Twin	PBMC								Twin	In+Post-flight vs Pre-flight	VDR	1.36	1.18e-05	0.00244	Calcium	CD4
WNT3	0.00181987	0.0320665	3.59632	In-flight, Time in ISS	Calcium	Twin	PBMC								Twin	Post-flight vs Pre+In-flight	GNA15	1.58	0.000271	0.027	Calcium	CD4
WNT5A	0.00374377	0.0108213	3.66712	In-flight, 2nd Half vs Ground	Calcium	Twin	PBMC								Twin	In+Post-flight vs Pre-flight	GNA15	1.68	8.26e-05	0.00777	Calcium	CD4
WNT5A	0.00457145	0.0496566	6.562	In-flight, Time in ISS	Calcium	Twin	PBMC								Twin	In+Post-flight vs Pre-flight	CACNA1H	1.7	0.00158	0.038	Calcium	CD4
WNT5B	0.0015318	0.0368307	3.63777	GLM: Time spent in ISS	Calcium	Twin	LD								Twin	Post-flight vs Pre+In-flight	CACNA1H	1.8	0.000874	0.0485	Calcium	CD4
WNT7B	0.000525012	0.00198955	2.61245	In-flight, 2nd Half vs Ground	Calcium	Twin	PBMC								Twin	In+Post-flight vs Pre-flight	P2RX1	1.84	0.000682	0.0237	Calcium	CD4
WNT7B	0.00829134	0.048362	1.2733	Post-flight vs Ground	Calcium	Twin	CD19								Twin	In+Post-flight vs Pre-flight	PTAFR	2.21	3.36e-06	0.00112	Calcium	CD4
WNT9B	4.1007e-05	0.00021672	2.24486	In-flight, 2nd Half vs Ground	Calcium	Twin	PBMC								Twin	Post-flight vs Pre+In-flight	WNT1	2.4	8.01e-05	0.0139	Calcium	CD4

## Sheet: Iron
Gene	p-value	q-value	log2FC	Contrast	Nutrient	Study	Cell Type		ShinyGO Input - no cell type
CPEB1	0.000563751	0.0454185	2.52113	All Samples In-flight vs Ground	Iron	Twin	CD4		FTL	I4
FTL	5.87463e-05	0.00497867	-1.0797	All Samples Post-flight vs Ground	Iron	Twin	CD4		FTH1	I4
CPPED1	8.59445e-05	0.00610987	-1.44436	All Samples Post-flight vs Ground	Iron	Twin	CD4		SLC40A1	I4
CPSF1	0.00131508	0.0261255	-1.45343	All Samples Post-flight vs Ground	Iron	Twin	CD4		TFAP2B	JAXA
TFPI	0.00167037	0.0300764	0.782987	All Samples Post-flight vs Ground	Iron	Twin	CD4		TFP1	JAXA
SLC11A2	0.00167522	0.0301155	0.648711	All Samples Post-flight vs Ground	Iron	Twin	CD4		CPXM1	JAXA
TFPT	0.00213581	0.034895	-1.50415	All Samples Post-flight vs Ground	Iron	Twin	CD4		CPNE9	JAXA
CPNE5	0.00232782	0.0367748	-1.25056	All Samples Post-flight vs Ground	Iron	Twin	CD4		CPA1	JAXA
CPT1C	0.0028643	0.0412223	1.75147	All Samples Post-flight vs Ground	Iron	Twin	CD4		HEPHL1	JAXA
TFRC	0.00351705	0.0460747	0.578909	All Samples Post-flight vs Ground	Iron	Twin	CD4		CPA4	JAXA
CPAMD8	0.00071112	0.0499221	-1.2535	GLM: Spaceflight vs Earth	Iron	Twin	LD		CPEB1	JAXA
TFDP2	4.93641e-06	0.00108033	2.98779	GLM: Time spent in ISS	Iron	Twin	PBMC		TFDP3	JAXA
CPA4	8.89847e-06	0.00150946	6.5864	GLM: Time spent in ISS	Iron	Twin	PBMC		TFAP2C	JAXA
CPVL	1.84904e-05	0.00220079	-2.9673	GLM: Time spent in ISS	Iron	Twin	PBMC		CPB2-AS1	JAXA
CPQ	9.12939e-05	0.00472798	2.08238	GLM: Time spent in ISS	Iron	Twin	PBMC		CPE	JAXA
CPEB1	0.00010738	0.00519123	4.5233	GLM: Time spent in ISS	Iron	Twin	PBMC		CPT1A	JAXA
CPE	0.000187863	0.00720071	9.7762	GLM: Time spent in ISS	Iron	Twin	PBMC		TFRC	JAXA
CPPED1	0.000234564	0.00802246	-2.43398	GLM: Time spent in ISS	Iron	Twin	PBMC		FTH1	JAXA
HAMP	0.000551796	0.0118812	3.10249	GLM: Time spent in ISS	Iron	Twin	PBMC		CPNE6	JAXA
TFPI	0.00068414	0.0132235	2.5033	GLM: Time spent in ISS	Iron	Twin	PBMC		CPSF4L	JAXA
TFDP3	0.000712592	0.0133795	8.0429	GLM: Time spent in ISS	Iron	Twin	PBMC		TFPI	JAXA
CPNE8	0.000878617	0.0149519	-1.93352	GLM: Time spent in ISS	Iron	Twin	PBMC		CPEB1	Twin
TFAP2C	0.00119053	0.0176481	4.97585	GLM: Time spent in ISS	Iron	Twin	PBMC		FTL	Twin
CPSF1	0.00125015	0.0337111	3.14518	GLM: Time spent in ISS	Iron	Twin	LD		CPPED1	Twin
TFEC	0.00204448	0.0233772	-1.59344	GLM: Time spent in ISS	Iron	Twin	PBMC		CPSF1	Twin
TFAP4	0.00220493	0.0245229	2.2177	GLM: Time spent in ISS	Iron	Twin	PBMC		TFPI	Twin
CPT1A	0.00257134	0.0267559	-1.46452	GLM: Time spent in ISS	Iron	Twin	PBMC		SLC11A2	Twin
CPS1	0.00291527	0.0287825	5.07074	GLM: Time spent in ISS	Iron	Twin	PBMC		TFPT	Twin
CPT2	0.00427327	0.0357917	1.18094	GLM: Time spent in ISS	Iron	Twin	PBMC		CPNE5	Twin
TFAP2A	0.00508158	0.0393927	6.73372	GLM: Time spent in ISS	Iron	Twin	PBMC		CPT1C	Twin
CPN2	0.00751	0.0496109	1.6664	GLM: Time spent in ISS	Iron	Twin	PBMC		TFRC	Twin
CPT1C	2.0544e-05	0.0100998	-2.56443	In-flight vs Ground	Iron	Twin	CD19		CPAMD8	Twin
TFCP2L1	2.3816e-05	0.0167197	-2.22615	In-flight vs Ground	Iron	Twin	CD4		TFDP2	Twin
CPEB4	3.41861e-05	0.00643729	1.05562	In-flight vs Ground	Iron	Twin	LD		CPA4	Twin
TFAP2C	0.000280909	0.0159951	2.55307	In-flight, 1st Half vs Ground	Iron	Twin	PBMC		CPVL	Twin
CPB1	0.000300155	0.0165828	2.84323	In-flight, 1st Half vs Ground	Iron	Twin	PBMC		CPQ	Twin
TFAP2B	0.000349427	0.0180972	3.79894	In-flight, 1st Half vs Ground	Iron	Twin	PBMC		CPE	Twin
CPEB1	0.000669969	0.0257883	1.94463	In-flight, 1st Half vs Ground	Iron	Twin	PBMC		HAMP	Twin
BMP6	0.000749064	0.026982	-1.77083	In-flight, 1st Half vs Ground	Iron	Twin	PBMC		TFDP3	Twin
CPT1A	0.00141905	0.0479237	-1.07157	In-flight, 2nd Half vs 1st	Iron	Twin	PBMC		CPNE8	Twin
SLC11A2	0.00162668	0.0313841	-0.873299	In-flight, 2nd Half vs 1st, Ambient only	Iron	Twin	CD4		TFAP2C	Twin
TFAP2C	2.45586e-17	2.91316e-15	4.92407	In-flight, 2nd Half vs Ground	Iron	Twin	PBMC		TFEC	Twin
CPEB1	3.04876e-12	1.01261e-10	3.66192	In-flight, 2nd Half vs Ground	Iron	Twin	PBMC		TFAP4	Twin
TFPI	1.88994e-10	4.0002e-09	2.025	In-flight, 2nd Half vs Ground	Iron	Twin	PBMC		CPT1A	Twin
CPQ	7.85923e-10	1.42822e-08	1.4992	In-flight, 2nd Half vs Ground	Iron	Twin	PBMC		CPS1	Twin
TFAP2B	9.42637e-09	1.33622e-07	5.48287	In-flight, 2nd Half vs Ground	Iron	Twin	PBMC		CPT2	Twin
SLC40A1	1.73471e-08	2.27801e-07	-1.43424	In-flight, 2nd Half vs Ground	Iron	Twin	PBMC		TFAP2A	Twin
CPS1	1.94565e-08	2.51826e-07	4.3048	In-flight, 2nd Half vs Ground	Iron	Twin	PBMC		CPN2	Twin
CPA4	2.45343e-08	3.07412e-07	3.76291	In-flight, 2nd Half vs Ground	Iron	Twin	PBMC		TFCP2L1	Twin
TFDP2	3.82517e-07	3.52762e-06	1.83136	In-flight, 2nd Half vs Ground	Iron	Twin	PBMC		CPEB4	Twin
CPE	9.98174e-07	8.23131e-06	5.20195	In-flight, 2nd Half vs Ground	Iron	Twin	PBMC		CPB1	Twin
HAMP	1.81034e-06	1.39884e-05	1.88002	In-flight, 2nd Half vs Ground	Iron	Twin	PBMC		TFAP2B	Twin
TFAP4	1.9368e-06	1.48644e-05	1.60615	In-flight, 2nd Half vs Ground	Iron	Twin	PBMC		BMP6	Twin
CP	2.14317e-06	1.62632e-05	2.37471	In-flight, 2nd Half vs Ground	Iron	Twin	PBMC		SLC40A1	Twin
CPB1	2.26505e-06	1.70503e-05	3.53754	In-flight, 2nd Half vs Ground	Iron	Twin	PBMC		CP	Twin
FTLP1	2.58007e-06	1.90822e-05	6.19966	In-flight, 2nd Half vs Ground	Iron	Twin	PBMC		FTLP1	Twin
CPEB4	2.80341e-06	2.04607e-05	-1.42613	In-flight, 2nd Half vs Ground	Iron	Twin	PBMC		CPM	Twin
TFDP3	4.70053e-06	3.22465e-05	4.45201	In-flight, 2nd Half vs Ground	Iron	Twin	PBMC		CPXM2	Twin
CPM	8.94844e-06	5.67032e-05	1.359	In-flight, 2nd Half vs Ground	Iron	Twin	PBMC		CPSF7	Twin
CPT1C	9.63276e-06	6.04891e-05	2.33746	In-flight, 2nd Half vs Ground	Iron	Twin	PBMC		TFAP2D	Twin
TFAP2A	1.17076e-05	7.18262e-05	4.27365	In-flight, 2nd Half vs Ground	Iron	Twin	PBMC		TFAM	Twin
CPPED1	1.19314e-05	7.30887e-05	-1.25669	In-flight, 2nd Half vs Ground	Iron	Twin	PBMC		FTH1	Twin
CPXM2	1.91069e-05	0.000110976	2.68849	In-flight, 2nd Half vs Ground	Iron	Twin	PBMC		TFIP11	Twin
CPVL	1.99917e-05	0.00011553	-1.39669	In-flight, 2nd Half vs Ground	Iron	Twin	PBMC		HEPHL1	Twin
CPSF7	3.87693e-05	0.000206664	-0.848229	In-flight, 2nd Half vs Ground	Iron	Twin	PBMC		TFR2	Twin
CPT1A	4.60154e-05	0.000240016	-0.801371	In-flight, 2nd Half vs Ground	Iron	Twin	PBMC		CPNE3	Twin
TFAP2D	0.00012279	0.000564624	4.61144	In-flight, 2nd Half vs Ground	Iron	Twin	PBMC		TFCP2	Twin
TFAM	0.000188263	0.000819271	-1.06941	In-flight, 2nd Half vs Ground	Iron	Twin	PBMC		FTLP10	Twin
CPN2	0.000460308	0.00177316	1.17078	In-flight, 2nd Half vs Ground	Iron	Twin	PBMC		TFB2M	Twin
FTH1	0.00064823	0.00237842	-0.994815	In-flight, 2nd Half vs Ground	Iron	Twin	PBMC		TFG	Twin
FTL	0.000686226	0.00249536	-1.00428	In-flight, 2nd Half vs Ground	Iron	Twin	PBMC		TFE3	Twin
CPAMD8	0.000758849	0.0027232	1.22569	In-flight, 2nd Half vs Ground	Iron	Twin	PBMC		FTH1P22	Twin
TFIP11	0.000928803	0.00324307	-0.769474	In-flight, 2nd Half vs Ground	Iron	Twin	PBMC		CPEB2	Twin
HEPHL1	0.00106694	0.0036749	2.53332	In-flight, 2nd Half vs Ground	Iron	Twin	PBMC		CPNE4	Twin
TFR2	0.00182558	0.00584321	1.11868	In-flight, 2nd Half vs Ground	Iron	Twin	PBMC		CPD	Twin
CPNE3	0.00187257	0.00598121	1.1443	In-flight, 2nd Half vs Ground	Iron	Twin	PBMC		CPNE2	Twin
TFCP2	0.00205434	0.00646991	-0.786245	In-flight, 2nd Half vs Ground	Iron	Twin	PBMC		TFB1M	Twin
FTLP10	0.00258412	0.00788864	2.56257	In-flight, 2nd Half vs Ground	Iron	Twin	PBMC		CPSF4	Twin
TFEC	0.00278232	0.00840456	-0.74613	In-flight, 2nd Half vs Ground	Iron	Twin	PBMC		TFDP1	Twin
CPT2	0.00301855	0.00901994	0.686593	In-flight, 2nd Half vs Ground	Iron	Twin	PBMC		TFAP2E	Twin
TFB2M	0.00350743	0.0102452	-1.13316	In-flight, 2nd Half vs Ground	Iron	Twin	PBMC		STEAP3	Twin
TFG	0.00709495	0.018859	-0.745431	In-flight, 2nd Half vs Ground	Iron	Twin	PBMC		CPED1	Twin
BMP6	0.0114955	0.0285161	-1.13983	In-flight, 2nd Half vs Ground	Iron	Twin	PBMC
TFE3	0.0139626	0.0337633	-0.656824	In-flight, 2nd Half vs Ground	Iron	Twin	PBMC
FTH1P22	0.0152919	0.0364631	-1.89619	In-flight, 2nd Half vs Ground	Iron	Twin	PBMC
TFRC	0.0160724	0.0379304	0.845449	In-flight, 2nd Half vs Ground	Iron	Twin	PBMC
CPEB2	0.0168756	0.0395836	-0.7505	In-flight, 2nd Half vs Ground	Iron	Twin	PBMC
CPNE4	0.018411	0.0426065	1.46686	In-flight, 2nd Half vs Ground	Iron	Twin	PBMC
CPNE8	0.0211516	0.0479317	-0.75881	In-flight, 2nd Half vs Ground	Iron	Twin	PBMC
CPD	0.0211988	0.0480281	0.711042	In-flight, 2nd Half vs Ground	Iron	Twin	PBMC
CPEB1	1.073e-07	0.000126808	4.44284	In-flight, Time in ISS	Iron	Twin	PBMC
CPA4	6.13973e-06	0.00204101	6.29556	In-flight, Time in ISS	Iron	Twin	PBMC
TFDP2	1.44099e-05	0.00296171	3.28514	In-flight, Time in ISS	Iron	Twin	PBMC
CPVL	3.81756e-05	0.00478054	-2.94004	In-flight, Time in ISS	Iron	Twin	PBMC
CPE	8.19837e-05	0.0065229	9.32102	In-flight, Time in ISS	Iron	Twin	PBMC
CPS1	0.000276079	0.0127638	5.42048	In-flight, Time in ISS	Iron	Twin	PBMC
HAMP	0.00130116	0.0271564	3.08791	In-flight, Time in ISS	Iron	Twin	PBMC
CPPED1	0.00168077	0.0312885	-2.23926	In-flight, Time in ISS	Iron	Twin	PBMC
TFAP2C	0.0018677	0.0322398	4.99383	In-flight, Time in ISS	Iron	Twin	PBMC
TFAP2A	0.0020539	0.0340677	6.88837	In-flight, Time in ISS	Iron	Twin	PBMC
TFPI	0.00234756	0.0361131	2.73253	In-flight, Time in ISS	Iron	Twin	PBMC
TFDP3	0.00249027	0.0370917	7.90324	In-flight, Time in ISS	Iron	Twin	PBMC
TFAP2D	0.00296583	0.0403465	7.30544	In-flight, Time in ISS	Iron	Twin	PBMC
TFAP4	0.00409091	0.0469191	1.86279	In-flight, Time in ISS	Iron	Twin	PBMC
CPSF1	0.000317392	0.0183274	3.10237	In-flight, Time in ISS (only AR)	Iron	Twin	LD
FTL	4.64802e-07	0.000350146	-1.08473	In+Post-flight vs Pre-flight	Iron	Twin	CD4
CPPED1	7.51392e-05	0.0072444	-1.5145	In+Post-flight vs Pre-flight	Iron	Twin	CD4
CPN2	0.00141466	0.0355974	0.999074	In+Post-flight vs Pre-flight	Iron	Twin	CD4
TFCP2L1	5.97852e-08	3.05962e-05	-2.02556	Post-flight vs Ground	Iron	Twin	CD8
TFCP2L1	4.84184e-05	0.0207868	-1.38395	Post-flight vs Ground	Iron	Twin	CD4
TFEC	6.33158e-05	0.00571819	1.61143	Post-flight vs Ground	Iron	Twin	CD8
FTH1P22	6.85766e-05	0.00241202	-1.75433	Post-flight vs Ground	Iron	Twin	CD19
CPNE5	7.00133e-05	0.0024527	0.996953	Post-flight vs Ground	Iron	Twin	CD19
FTH1	9.50862e-05	0.00302824	0.432428	Post-flight vs Ground	Iron	Twin	CD19
TFCP2L1	0.000151437	0.0101134	-1.30207	Post-flight vs Ground	Iron	Twin	LD
CPVL	0.000169794	0.0125982	1.33577	Post-flight vs Ground	Iron	Twin	CD8
TFR2	0.000513946	0.00921421	1.11435	Post-flight vs Ground	Iron	Twin	CD19
CPPED1	0.000514389	0.0301076	0.830147	Post-flight vs Ground	Iron	Twin	CD8
CPNE2	0.000676371	0.0286118	0.600791	Post-flight vs Ground	Iron	Twin	LD
TFAP4	0.00174497	0.0189256	0.859522	Post-flight vs Ground	Iron	Twin	CD19
TFB1M	0.00190968	0.0199582	-0.400169	Post-flight vs Ground	Iron	Twin	CD19
CPSF4	0.00210826	0.0213429	0.596963	Post-flight vs Ground	Iron	Twin	CD19
CPD	0.00265243	0.024414	-0.588872	Post-flight vs Ground	Iron	Twin	CD19
TFE3	0.00420843	0.0325165	0.384656	Post-flight vs Ground	Iron	Twin	CD19
TFDP1	0.00421453	0.0325241	0.214372	Post-flight vs Ground	Iron	Twin	CD19
TFAP2E	0.00505013	0.0361455	0.920175	Post-flight vs Ground	Iron	Twin	CD19
STEAP3	0.00554255	0.0381617	0.772201	Post-flight vs Ground	Iron	Twin	CD19
TFRC	7.44414e-07	0.000148228	0.530434	Post-flight vs Pre-flight	Iron	Twin	CD4
FTL	3.32346e-06	0.00042579	-1.12376	Post-flight vs Pre-flight	Iron	Twin	CD4
TFPI	5.1957e-05	0.01808	0.547918	Post-flight vs Pre-flight	Iron	Twin	CD8
TFPI	7.78645e-05	0.00332566	0.736112	Post-flight vs Pre-flight	Iron	Twin	CD4
CPPED1	0.000130329	0.00461229	-1.53506	Post-flight vs Pre-flight	Iron	Twin	CD4
CPSF1	0.000435163	0.0263522	1.47796	Post-flight vs Pre-flight	Iron	Twin	CD19
SLC11A2	0.000736001	0.0138831	0.590607	Post-flight vs Pre-flight	Iron	Twin	CD4
CPNE2	0.00107769	0.017192	-0.933175	Post-flight vs Pre-flight	Iron	Twin	CD4
STEAP3	0.00109666	0.0173773	-1.44501	Post-flight vs Pre-flight	Iron	Twin	CD4
FTH1	0.00194408	0.0249818	-0.690102	Post-flight vs Pre-flight	Iron	Twin	CD4
CPT1C	0.00262026	0.0300903	1.50883	Post-flight vs Pre-flight	Iron	Twin	CD4
CPN2	0.00424988	0.0404038	0.885164	Post-flight vs Pre-flight	Iron	Twin	CD4
TFE3	0.00465119	0.0427056	-0.570009	Post-flight vs Pre-flight	Iron	Twin	CD4
CPED1	0.00468539	0.0429005	-1.24074	Post-flight vs Pre-flight	Iron	Twin	CD4
CPE	5.21075e-08	0.000215537	-15.587	Post-flight vs Pre+In-flight	Iron	Twin	LD
CPSF1	0.000526397	0.0369155	-1.30589	Post-flight vs Pre+In-flight	Iron	Twin	CD4
TFAP2B	0.00106	0.0547	-4.11	Pre vs Flight	Iron	JAXA
TFAP2B	0.00106	0.0547	-4.11	Pre vs Flight	Iron	JAXA
TFP1	0.0043	0.112	-4.94	Pre vs Flight	Iron	JAXA
TFP1	0.0043	0.112	-4.94	Pre vs Flight	Iron	JAXA
CPXM1	0.0054	0.125	-4.38	Pre vs Flight	Iron	JAXA
CPNE9	0.00701	0.143	-4.03	Pre vs Flight	Iron	JAXA
CPA1	0.00763	0.149	-3.58	Pre vs Flight	Iron	JAXA
HEPHL1	0.00969	0.169	-3.65	Pre vs Flight	Iron	JAXA
CPA4	0.0122	0.187	-3.04	Pre vs Flight	Iron	JAXA
CPEB1	0.0124	0.188	-3.81	Pre vs Flight	Iron	JAXA
TFDP3	0.0126	0.19	-3.95	Pre vs Flight	Iron	JAXA
TFDP3	0.0126	0.19	-3.95	Pre vs Flight	Iron	JAXA
TFAP2C	0.0129	0.191	-3.71	Pre vs Flight	Iron	JAXA
TFAP2C	0.0129	0.191	-3.71	Pre vs Flight	Iron	JAXA
CPB2-AS1	0.0185	0.229	-3.38	Pre vs Flight	Iron	JAXA
CPE	0.0196	0.234	-3.41	Pre vs Flight	Iron	JAXA
CPT1A	0.0332	0.302	0.81	Pre vs Flight	Iron	JAXA
TFRC	0.034	0.305	-0.62	Pre vs Flight	Iron	JAXA
TFRC	0.034	0.305	-0.62	Pre vs Flight	Iron	JAXA
TFRC	0.034	0.305	-0.62	Pre vs Flight	Iron	JAXA
FTH1	0.0366	0.318	0.58	Pre vs Flight	Iron	JAXA
CPNE6	0.0429	0.34	-2.44	Pre vs Flight	Iron	JAXA
CPSF4L	0.0257	0.583	4.5	Pre vs Post	Iron	JAXA
FTH1	0.0446	0.626	-0.55	Pre vs Post	Iron	JAXA
TFPI	0.0449	0.626	-1.43	Pre vs Post	Iron	JAXA
TFPI	0.0449	0.626	-1.43	Pre vs Post	Iron	JAXA
FTL	2.34e-119	7.16e-115	-0.28		Iron	I4	PBMC Pseudobulk
FTH1	1.76e-63	5.38e-59	-0.52		Iron	I4	CD14+ Monocyte
FTH1	3.96e-58	1.21e-53	-0.33		Iron	I4	CD4+ T Cell
FTL	5.33e-53	1.63e-48	-1.88		Iron	I4	CD16+ Monocyte
FTL	1.02e-44	3.13e-40	-0.49		Iron	I4	CD14+ Monocyte
FTH1	5.77e-34	1.77e-29	-1.17		Iron	I4	CD16+ Monocyte
SLC40A1	6.98e-23	2.14e-18	0.41		Iron	I4	Other
FTH1	1.12e-22	3.44e-18	-0.31		Iron	I4	CD8+ T Cell
FTL	2.89e-19	8.86e-15	-0.27		Iron	I4	B Cell
FTH1	6.06e-17	1.85e-12	-0.48		Iron	I4	Other T Cell
FTL	4.48e-15	1.37e-10	-0.88		Iron	I4	Dendritic Cell
FTH1	3.69e-14	1.13e-09	-1.02		Iron	I4	Dendritic Cell
FTH1	2.53e-11	7.75e-07	-0.32		Iron	I4	Natural Killer Cell

## Sheet: All-Unfiltered
Gene	p-value	q-value	log2FC	Contrast	Nutrient	Study	Cell Type
A1BG	0.000675558	0.0180838	-1.36932	All Samples Post-flight vs Ground	#N/A	Twin	CD4
A1BG	0.00100083	0.0313062	1.14099	In-flight, 1st Half vs Ground	#N/A	Twin	PBMC
A1BG	0.00898282	0.0231034	1.69419	In-flight, 2nd Half vs Ground	#N/A	Twin	PBMC
A1BG	0.0037732	0.0455257	2.57562	In-flight, Time in ISS	#N/A	Twin	PBMC
A1BG	1.38131e-06	0.000113592	2.2891	Post-flight vs Ground	#N/A	Twin	CD19
A1BG	8.24861e-06	0.000350291	1.63508	Pre-flight vs Ground	#N/A	Twin	CD4
A1CF	0.000121563	0.0160656	2.81434	In-flight, 2nd Half vs 1st	#N/A	Twin	PBMC
A1CF	9.73485e-10	1.72692e-08	3.471	In-flight, 2nd Half vs Ground	#N/A	Twin	PBMC
A2M	2.17e-30	6.64e-26	0.27		#N/A	I4	CD4+ T Cell
A2M	6.31e-18	1.93e-13	0.42		#N/A	I4	CD8+ T Cell
A2M	4.28e-48	1.31e-43	0.89		#N/A	I4	Other T Cell
A2M	2.08e-14	6.36e-10	0.38		#N/A	I4	Natural Killer Cell
A2M	3.23e-20	9.88e-16	0.69		#N/A	I4	Other
A2M	6.80698e-06	0.00182718	2.10257	All Samples Post-flight vs Ground	#N/A	Twin	CD4
A2M	3.25439e-08	8.16243e-05	1.99644	In+Post-flight vs Pre-flight	#N/A	Twin	CD4
A2M	8.42011e-08	1.07654e-05	-1.67631	Post-flight vs Ground	#N/A	Twin	CD19
A2M	1.95839e-08	1.34859e-05	1.94293	Post-flight vs Pre-flight	#N/A	Twin	CD4
A2M	1.75737e-05	0.00873612	1.17505	Post-flight vs Pre-flight	#N/A	Twin	CD8
A2M	0.000488895	0.035711	1.4789	Post-flight vs Pre+In-flight	#N/A	Twin	CD4
A2M	0.0014457	0.0209493	-1.30299	Pre-flight vs Ground	#N/A	Twin	CD4
A2M	0.000146111	0.0121545	-1.32638	Pre-flight vs Ground	#N/A	Twin	LD
A2M	2.87727e-08	7.51534e-06	-2.35727	Pre-flight vs Ground	#N/A	Twin	CD19
A2M-AS1	5.3e-16	1.62e-11	0.29		#N/A	I4	Other T Cell
A2ML1	3.83062e-05	0.000204347	2.18815	In-flight, 2nd Half vs Ground	#N/A	Twin	PBMC
A2MP1	0.00057473	0.0428134	-1.4496	In-flight vs Ground	#N/A	Twin	LD
A2MP1	5.66902e-07	0.00118485	-2.86422	In-flight vs Ground	#N/A	Twin	CD19
A2MP1	1.24334e-07	2.01164e-05	-1.50191	Post-flight vs Ground	#N/A	Twin	LD
A2MP1	2.83579e-11	1.60232e-08	-2.10772	Post-flight vs Ground	#N/A	Twin	CD19
A2MP1	0.000368762	0.0290006	-0.913338	Pre-flight vs Ground	#N/A	Twin	CD8
A2MP1	6.71775e-06	0.00109107	-1.61554	Pre-flight vs Ground	#N/A	Twin	LD
A2MP1	4.92296e-05	0.00366625	-1.762	Pre-flight vs Ground	#N/A	Twin	CD19
AAAS	0.00178597	0.0335975	1.31334	In-flight, 2nd Half vs 1st, Ambient only	#N/A	Twin	CD4
AAAS	0.0199532	0.0455495	-0.546152	In-flight, 2nd Half vs Ground	#N/A	Twin	PBMC
AACS	0.0178348	0.0414908	0.708619	In-flight, 2nd Half vs Ground	#N/A	Twin	PBMC
AACSP1	0.00297018	0.00889366	1.22815	In-flight, 2nd Half vs Ground	#N/A	Twin	PBMC
AADAC	0.00538371	0.0148478	4.62364	In-flight, 2nd Half vs Ground	#N/A	Twin	PBMC
AADAT	0.0138326	0.0334978	2.52452	In-flight, 2nd Half vs Ground	#N/A	Twin	PBMC
AAGAB	0.00318914	0.00946006	-0.799731	In-flight, 2nd Half vs Ground	#N/A	Twin	PBMC
AAGAB	0.00576319	0.0390229	-0.44185	Post-flight vs Ground	#N/A	Twin	CD19
AAK1	1.35e-45	4.13e-41	0.26		#N/A	I4	CD4+ T Cell
AAK1	6.99e-23	2.14e-18	0.3		#N/A	I4	CD8+ T Cell
AAK1	3.16e-13	9.66e-09	0.34		#N/A	I4	Other T Cell
AAK1	0.00352609	0.0461315	0.370628	All Samples Post-flight vs Ground	#N/A	Twin	CD4
AAK1	7.26918e-05	0.0264162	-1.46974	In-flight vs Ground	#N/A	Twin	CD19
AAK1	0.00771139	0.0202631	0.508184	In-flight, 2nd Half vs Ground	#N/A	Twin	PBMC
AAK1	3.15604e-06	0.000228435	-0.865501	Post-flight vs Ground	#N/A	Twin	CD19
AAK1	0.00321458	0.0340997	0.327884	Post-flight vs Pre-flight	#N/A	Twin	CD4
AAK1	1.10145e-09	5.13186e-07	-1.40306	Pre-flight vs Ground	#N/A	Twin	CD19
AAMDC	1.91416e-05	0.000111148	1.08283	In-flight, 2nd Half vs Ground	#N/A	Twin	PBMC
AAMP	0.000225677	0.000962111	-1.02543	In-flight, 2nd Half vs Ground	#N/A	Twin	PBMC
AANAT	9.5512e-06	0.00607395	5.21496	In-flight, 2nd Half vs 1st	#N/A	Twin	LD
AANAT	1.41783e-06	0.000499249	5.37037	In-flight, 2nd Half vs 1st, Ambient only	#N/A	Twin	LD
AANAT	1.82948e-05	0.0022651	7.44456	In-flight, Time in ISS (only AR)	#N/A	Twin	LD
AANAT	0.00425298	0.032659	0.919338	Post-flight vs Ground	#N/A	Twin	CD19
AARD	0.000198455	0.0074523	3.82211	GLM: Time spent in ISS	#N/A	Twin	PBMC
AARD	9.88533e-08	1.06176e-06	2.60717	In-flight, 2nd Half vs Ground	#N/A	Twin	PBMC
AARD	0.00240543	0.0364457	3.7485	In-flight, Time in ISS	#N/A	Twin	PBMC
AARS	0.00182187	0.00583393	-0.878115	In-flight, 2nd Half vs Ground	#N/A	Twin	PBMC
AARS2	0.00767596	0.0461717	0.735796	Post-flight vs Ground	#N/A	Twin	CD19
AASDHPPT	8.59904e-05	0.000413186	-0.932055	In-flight, 2nd Half vs Ground	#N/A	Twin	PBMC
AASS	0.00011523	0.0034094	-0.435886	Post-flight vs Ground	#N/A	Twin	CD19
AATF	0.000856893	0.00302922	-0.923802	In-flight, 2nd Half vs Ground	#N/A	Twin	PBMC
AATK	0.000262087	0.0155359	2.24183	In-flight, 1st Half vs Ground	#N/A	Twin	PBMC
AATK	0.000234494	0.000994791	2.36257	In-flight, 2nd Half vs Ground	#N/A	Twin	PBMC
AATK	0.000970476	0.0290127	-3.12195	In+Post-flight vs Pre-flight	#N/A	Twin	CD4
AATK	0.000166507	0.0484944	2.61928	Post-flight vs Ground	#N/A	Twin	PBMC
AATK	0.00165076	0.0224915	-2.98546	Post-flight vs Pre-flight	#N/A	Twin	CD4
AATK	0.000313163	0.0220572	4.4193	Post-flight vs Pre-flight	#N/A	Twin	CD19
AATK	5.16984e-05	0.00156022	3.97771	Pre-flight vs Ground	#N/A	Twin	CD4
ABAT	0.000534929	0.0020211	0.801267	In-flight, 2nd Half vs Ground	#N/A	Twin	PBMC
ABC7-42404400C24.1	4.50412e-07	0.00084092	14.9579	In-flight, 2nd Half vs Pre-flight	#N/A	Twin	CD4
ABC7-42418200C9.1	0.00251948	0.0265145	3.90451	GLM: Time spent in ISS	#N/A	Twin	PBMC
ABC7-42418200C9.1	9.22538e-06	0.00198615	2.28987	In-flight, 1st Half vs Ground	#N/A	Twin	PBMC
ABC7-42418200C9.1	1.34752e-19	2.88036e-17	4.54182	In-flight, 2nd Half vs Ground	#N/A	Twin	PBMC
ABCA1	0.00359246	0.0364473	-0.977271	Post-flight vs Pre-flight	#N/A	Twin	CD4
ABCA1	0.00309841	0.036225	1.15855	Pre-flight vs Ground	#N/A	Twin	CD4
ABCA1	0.000184674	0.0145282	1.76743	Pre-flight vs Ground	#N/A	Twin	LD
ABCA10	0.000315038	0.0117061	1.9033	All Samples Post-flight vs Ground	#N/A	Twin	CD4
ABCA10	0.0015948	0.0382306	1.80969	In+Post-flight vs Pre-flight	#N/A	Twin	CD4
ABCA10	0.00473512	0.0348636	-0.885423	Post-flight vs Ground	#N/A	Twin	CD19
ABCA10	0.0019347	0.0248831	1.82559	Post-flight vs Pre-flight	#N/A	Twin	CD4
ABCA10	0.000201493	0.0194435	-1.76678	Pre-flight vs Ground	#N/A	Twin	CD8
ABCA10	0.000535097	0.0334905	-1.71637	Pre-flight vs Ground	#N/A	Twin	LD
ABCA11P	0.000441746	0.0217474	-0.949518	Post-flight vs Ground	#N/A	Twin	LD
ABCA11P	2.77235e-05	0.000956434	-0.867657	Pre-flight vs Ground	#N/A	Twin	CD4
ABCA12	0.0090451	0.0232387	2.97438	In-flight, 2nd Half vs Ground	#N/A	Twin	PBMC
ABCA13	0.000366488	0.00975048	4.34034	GLM: Time spent in ISS	#N/A	Twin	PBMC
ABCA13	0.000291577	0.0163743	1.88956	In-flight, 1st Half vs Ground	#N/A	Twin	PBMC
ABCA13	1.54925e-18	2.55319e-16	4.18229	In-flight, 2nd Half vs Ground	#N/A	Twin	PBMC
ABCA13	0.000179598	0.0100474	4.34926	In-flight, Time in ISS	#N/A	Twin	PBMC
ABCA13	5.01152e-06	0.00081321	1.76699	Post-flight vs Ground	#N/A	Twin	CD8
ABCA17P	9.16934e-05	0.000436221	1.92143	In-flight, 2nd Half vs Ground	#N/A	Twin	PBMC
ABCA2	0.00176742	0.0311543	-1.45766	All Samples Post-flight vs Ground	#N/A	Twin	CD4
ABCA2	0.000583679	0.028445	2.58892	In-flight, Time in ISS (only AR)	#N/A	Twin	LD
ABCA2	0.000448183	0.0102026	-1.22655	Post-flight vs Pre-flight	#N/A	Twin	CD4
ABCA2	0.000173532	0.0157964	1.43566	Post-flight vs Pre-flight	#N/A	Twin	CD19
ABCA2	0.000693799	0.0433835	-1.45971	Post-flight vs Pre+In-flight	#N/A	Twin	CD4
ABCA4	0.00225937	0.0249402	10.8276	GLM: Time spent in ISS	#N/A	Twin	PBMC
ABCA4	0.000111636	0.015526	6.64255	In-flight, 2nd Half vs 1st	#N/A	Twin	PBMC
ABCA4	0.000184897	0.000806737	5.18454	In-flight, 2nd Half vs Ground	#N/A	Twin	PBMC
ABCA4	0.000115544	0.00794481	11.0307	In-flight, Time in ISS	#N/A	Twin	PBMC
ABCA5	4.75e-07	0.0145	0.26		#N/A	I4	Other
ABCA5	0.0026026	0.0389349	0.535081	All Samples Post-flight vs Ground	#N/A	Twin	CD4
ABCA5	0.0025088	0.0493963	0.585217	In+Post-flight vs Pre-flight	#N/A	Twin	CD4
ABCA5	4.35832e-06	0.000295893	-0.543424	Post-flight vs Ground	#N/A	Twin	CD19
ABCA5	0.00176706	0.0243377	-0.424235	Pre-flight vs Ground	#N/A	Twin	CD4
ABCA6	1.54749e-10	2.40619e-06	2.74011	All Samples In-flight vs Ground	#N/A	Twin	CD4
ABCA6	0.00018289	0.00869181	1.21602	All Samples Post-flight vs Ground	#N/A	Twin	CD4
ABCA6	2.83742e-05	0.02311	2.3368	In-flight vs Pre-flight	#N/A	Twin	CD4
ABCA6	6.55968e-05	0.000325706	1.73832	In-flight, 2nd Half vs Ground	#N/A	Twin	PBMC
ABCA6	0.000104146	0.00896871	1.66541	In+Post-flight vs Pre-flight	#N/A	Twin	CD4
ABCA6	0.000221861	0.00645781	1.55991	Post-flight vs Pre-flight	#N/A	Twin	CD4
ABCA6	0.00131803	0.0197218	-0.904957	Pre-flight vs Ground	#N/A	Twin	CD4
ABCA7	0.0021451	0.0408831	2.11479	GLM: Time spent in ISS	#N/A	Twin	LD
ABCA7	0.00149058	0.0048958	1.34804	In-flight, 2nd Half vs Ground	#N/A	Twin	PBMC
ABCA7	0.000339473	0.0192784	2.81638	In-flight, Time in ISS (only AR)	#N/A	Twin	LD
ABCA7	0.00162065	0.0181401	1.10914	Post-flight vs Ground	#N/A	Twin	CD19
ABCA8	0.00470705	0.0377517	4.0802	GLM: Time spent in ISS	#N/A	Twin	PBMC
ABCA8	2.09575e-05	0.000120333	2.81493	In-flight, 2nd Half vs Ground	#N/A	Twin	PBMC
ABCA9	0.000558354	0.0119089	2.1183	GLM: Time spent in ISS	#N/A	Twin	PBMC
ABCA9	3.89361e-09	6.07803e-08	1.92234	In-flight, 2nd Half vs Ground	#N/A	Twin	PBMC
ABCA9	0.00114271	0.0257153	2.47567	In-flight, Time in ISS	#N/A	Twin	PBMC
ABCB1	6.73099e-05	0.00673247	-0.847674	In-flight, 1st Half vs Ground	#N/A	Twin	PBMC
ABCB1	0.00537076	0.037497	-0.469564	Post-flight vs Ground	#N/A	Twin	CD19
ABCB1	2.5298e-06	0.00478917	-1.03102	Post-flight vs Ground	#N/A	Twin	PBMC
ABCB10	7.11399e-06	4.6372e-05	-0.870251	In-flight, 2nd Half vs Ground	#N/A	Twin	PBMC
ABCB11	0.000413401	0.0199232	4.32864	In-flight, 1st Half vs Ground	#N/A	Twin	PBMC
ABCB11	4.63059e-09	7.11529e-08	5.15401	In-flight, 2nd Half vs Ground	#N/A	Twin	PBMC
ABCB4	5.51e-29	1.69e-24	0.3		#N/A	I4	B Cell
ABCB5	0.00132012	0.0185684	5.13322	GLM: Time spent in ISS	#N/A	Twin	PBMC
ABCB5	5.65183e-07	5.00482e-06	3.19989	In-flight, 2nd Half vs Ground	#N/A	Twin	PBMC
ABCB7	9.49561e-07	7.89071e-06	-0.862357	In-flight, 2nd Half vs Ground	#N/A	Twin	PBMC
ABCB9	3.18437e-06	2.28625e-05	1.39519	In-flight, 2nd Half vs Ground	#N/A	Twin	PBMC
ABCC1	0.00507	0.0141052	-0.423914	In-flight, 2nd Half vs Ground	#N/A	Twin	PBMC
ABCC11	0.000486561	0.015192	4.33105	All Samples Post-flight vs Ground	#N/A	Twin	CD4
ABCC11	0.0051574	0.039761	5.97639	GLM: Time spent in ISS	#N/A	Twin	PBMC
ABCC11	2.8593e-06	0.00263069	4.51705	In-flight, 2nd Half vs 1st	#N/A	Twin	PBMC
ABCC11	2.56224e-05	0.000143381	4.00501	In-flight, 2nd Half vs Ground	#N/A	Twin	PBMC
ABCC11	0.0013134	0.0343654	3.84965	In+Post-flight vs Pre-flight	#N/A	Twin	CD4
ABCC11	0.000497847	0.0109518	4.08362	Post-flight vs Pre-flight	#N/A	Twin	CD4
ABCC12	7.49926e-09	1.08805e-07	6.18413	In-flight, 2nd Half vs Ground	#N/A	Twin	PBMC
ABCC13	0.000124357	0.00573932	5.2106	GLM: Time spent in ISS	#N/A	Twin	PBMC
ABCC13	2.85116e-05	0.00764204	3.31948	In-flight, 2nd Half vs 1st	#N/A	Twin	PBMC
ABCC13	4.37169e-16	3.77522e-14	3.93214	In-flight, 2nd Half vs Ground	#N/A	Twin	PBMC
ABCC13	0.000445827	0.0164651	5.15353	In-flight, Time in ISS	#N/A	Twin	PBMC
ABCC2	1.71268e-05	0.000100695	2.23462	In-flight, 2nd Half vs Ground	#N/A	Twin	PBMC
ABCC3	0.000207	1	0.25		#N/A	I4	CD16+ Monocyte
ABCC3	0.000477228	0.0018313	1.03565	In-flight, 2nd Half vs Ground	#N/A	Twin	PBMC
ABCC3	8.92427e-05	0.0065143	0.678009	Post-flight vs Ground	#N/A	Twin	LD
ABCC3	9.18125e-06	0.0110175	1.0852	Post-flight vs Ground	#N/A	Twin	PBMC
ABCC6	0.013306	0.0323859	0.870506	In-flight, 2nd Half vs Ground	#N/A	Twin	PBMC
ABCC6	0.00580443	0.0485328	-1.22757	Post-flight vs Pre-flight	#N/A	Twin	CD4
ABCC8	1.0598e-62	2.56719e-59	-166.514	GLM: Time after return	#N/A	Twin	CD8
ABCC8	0	0	-674.649	GLM: Time spent in ISS	#N/A	Twin	CD8
ABCC8	0.000152008	0.000680708	3.94459	In-flight, 2nd Half vs Ground	#N/A	Twin	PBMC
ABCC9	0.000241363	0.00811977	4.02024	GLM: Time spent in ISS	#N/A	Twin	PBMC
ABCC9	0.000880307	0.0291001	1.58457	In-flight, 1st Half vs Ground	#N/A	Twin	PBMC
ABCC9	1.57026e-18	2.5682e-16	3.67721	In-flight, 2nd Half vs Ground	#N/A	Twin	PBMC
ABCC9	0.000146713	0.00915574	4.21807	In-flight, Time in ISS	#N/A	Twin	PBMC
ABCD1	0.00265265	0.0455609	2.13412	GLM: Time spent in ISS	#N/A	Twin	LD
ABCD1	0.00021481	0.0174225	2.46668	In-flight, 2nd Half vs 1st, Ambient only	#N/A	Twin	LD
ABCD1	0.000257782	0.0157239	3.53274	In-flight, Time in ISS (only AR)	#N/A	Twin	LD
ABCD1	0.00142051	0.0167215	0.956483	Post-flight vs Ground	#N/A	Twin	CD19
ABCD2	8.08e-134	2.47e-129	0.35		#N/A	I4	CD4+ T Cell
ABCD2	2.53e-55	7.74e-51	0.4		#N/A	I4	CD8+ T Cell
ABCD2	1.68e-22	5.13e-18	0.28		#N/A	I4	Other
ABCD2	0.000266445	0.0261035	-1.37047	In-flight vs Ground	#N/A	Twin	LD
ABCD2	0.0159569	0.0377195	-0.709925	In-flight, 2nd Half vs Ground	#N/A	Twin	PBMC
ABCD2	1.30858e-40	5.1342e-37	-2.4566	Post-flight vs Ground	#N/A	Twin	LD
ABCD2	6.6761e-05	0.00235763	-0.871179	Post-flight vs Ground	#N/A	Twin	CD19
ABCD2	2.82206e-08	9.62047e-06	-1.92665	Pre-flight vs Ground	#N/A	Twin	LD
ABCD3	0.000121038	0.0280135	1.06735	GLM: Spaceflight vs Earth	#N/A	Twin	LD
ABCD3	0.00228743	0.0422735	-0.91135	GLM: Time spent in ISS	#N/A	Twin	LD
ABCD3	5.77e-07	5.09066e-06	-1.43305	In-flight, 2nd Half vs Ground	#N/A	Twin	PBMC
ABCD4	0.475	0.918	-0.44	Pre vs Flight	Vitamin B12	JAXA
ABCD4	0.74	1	0.23	Pre vs Post	Vitamin B12	JAXA
ABCE1	0.00634259	0.0171398	-0.640486	In-flight, 2nd Half vs Ground	#N/A	Twin	PBMC
ABCF2	0.000433996	0.0016846	-0.978795	In-flight, 2nd Half vs Ground	#N/A	Twin	PBMC
ABHD1	0.000976518	0.0161875	1.04374	Post-flight vs Pre-flight	#N/A	Twin	CD4
ABHD10	1.59e-05	0.487	0.27		#N/A	I4	Dendritic Cell
ABHD11-AS1	1.21371e-06	0.00217223	15.7404	In+Post-flight vs Pre-flight	#N/A	Twin	CD8
ABHD12B	0.00177994	0.00571408	1.67683	In-flight, 2nd Half vs Ground	#N/A	Twin	PBMC
ABHD13	0.000892183	0.0204306	0.866887	In-flight, 2nd Half vs 1st, Ambient only	#N/A	Twin	CD4
ABHD14A	0.00326492	0.0277075	0.78304	Post-flight vs Ground	#N/A	Twin	CD19
ABHD15	0.00394331	0.0311433	0.466824	Post-flight vs Ground	#N/A	Twin	CD19
ABHD15-AS1	3.46e-22	1.06e-17	0.29		#N/A	I4	Other T Cell
ABHD15-AS1	1.95e-67	5.96e-63	0.31		#N/A	I4	CD14+ Monocyte
ABHD15-AS1	9.9e-09	0.000303	0.36		#N/A	I4	CD16+ Monocyte
ABHD15-AS1	9.98e-20	3.05e-15	0.26		#N/A	I4	Natural Killer Cell
ABHD15-AS1	7.66e-15	2.34e-10	0.33		#N/A	I4	Other
ABHD16A	0.00443537	0.0125416	-0.696813	In-flight, 2nd Half vs Ground	#N/A	Twin	PBMC
ABHD16B	0.0012652	0.0352847	3.40867	In-flight, 1st Half vs Ground	#N/A	Twin	PBMC
ABHD16B	2.49965e-05	0.0011416	4.41989	Post-flight vs Ground	#N/A	Twin	CD19
ABHD16B	0.000336049	0.0225098	5.18483	Post-flight vs Pre-flight	#N/A	Twin	CD19
ABHD16B	0.00373939	0.0415033	1.86522	Pre-flight vs Ground	#N/A	Twin	CD4
ABHD17A	0.00115319	0.024077	-1.51859	All Samples Post-flight vs Ground	#N/A	Twin	CD4
ABHD17A	0.00220391	0.0479546	1.01106	In-flight, 1st Half vs Ground	#N/A	Twin	PBMC
ABHD17A	2.31338e-11	6.01729e-10	2.03566	In-flight, 2nd Half vs Ground	#N/A	Twin	PBMC
ABHD17AP3	0.0164103	0.038639	5.07701	In-flight, 2nd Half vs Ground	#N/A	Twin	PBMC
ABHD17AP4	0.0185592	0.0428392	4.79189	In-flight, 2nd Half vs Ground	#N/A	Twin	PBMC
ABHD17B	0.00106	1	0.26		#N/A	I4	Dendritic Cell
ABHD17B	3.81e-14	1.16e-09	0.26		#N/A	I4	Natural Killer Cell
ABHD17B	0.0079117	0.0207263	-0.848093	In-flight, 2nd Half vs Ground	#N/A	Twin	PBMC
ABHD17B	0.00289877	0.0258265	0.519775	Post-flight vs Ground	#N/A	Twin	CD19
ABHD17C	0.000366845	0.0168641	-1.48971	Pre-flight vs Ground	#N/A	Twin	CD19
ABHD18	0.00120628	0.0177522	-1.33755	GLM: Time spent in ISS	#N/A	Twin	PBMC
ABHD18	0.00979027	0.024872	-0.597725	In-flight, 2nd Half vs Ground	#N/A	Twin	PBMC
ABHD2	0.00276426	0.0453052	-0.813477	In-flight, 2nd Half vs 1st, Ambient only	#N/A	Twin	CD4
ABHD2	0.0177114	0.0412527	-0.678826	In-flight, 2nd Half vs Ground	#N/A	Twin	PBMC
ABHD3	0.000685	1	0.26		#N/A	I4	CD16+ Monocyte
ABHD3	9.79e-09	0.0003	0.29		#N/A	I4	Other
ABHD3	0.000572754	0.0120178	-1.68513	GLM: Time spent in ISS	#N/A	Twin	PBMC
ABHD3	0.015304	0.0364839	-0.658493	In-flight, 2nd Half vs Ground	#N/A	Twin	PBMC
ABHD4	0.000322203	0.00130263	-1.26436	In-flight, 2nd Half vs Ground	#N/A	Twin	PBMC
ABHD4	0.00228675	0.0290709	0.658402	Pre-flight vs Ground	#N/A	Twin	CD4
ABHD5	1.75e-40	5.34e-36	0.27		#N/A	I4	CD14+ Monocyte
ABHD5	0.00477358	0.0379461	-1.45258	GLM: Time spent in ISS	#N/A	Twin	PBMC
ABHD5	0.000347794	0.0306054	0.659402	In-flight vs Ground	#N/A	Twin	LD
ABHD5	0.000326143	0.00131585	-1.04007	In-flight, 2nd Half vs Ground	#N/A	Twin	PBMC
ABHD5	9.41471e-05	0.00255977	1.07477	Pre-flight vs Ground	#N/A	Twin	CD4
ABHD8	5.61799e-06	0.0022487	2.75246	Post-flight vs Pre-flight	#N/A	Twin	CD19
ABI1	1.06e-25	3.24e-21	0.29		#N/A	I4	B Cell
ABI1	9.9e-05	1	0.29		#N/A	I4	CD16+ Monocyte
ABI1	5.63e-09	0.000172	0.42		#N/A	I4	Other
ABI1	0.00657413	0.0460596	-1.20217	GLM: Time spent in ISS	#N/A	Twin	PBMC
ABI1	2.39148e-06	1.7828e-05	-1.00271	In-flight, 2nd Half vs Ground	#N/A	Twin	PBMC
ABI2	0.00202697	0.0338926	0.585945	All Samples Post-flight vs Ground	#N/A	Twin	CD4
ABI2	0.00742216	0.0494046	1.26578	GLM: Time spent in ISS	#N/A	Twin	PBMC
ABI2	0.00573185	0.0156857	0.626654	In-flight, 2nd Half vs Ground	#N/A	Twin	PBMC
ABI3	0.00287857	0.041338	-1.12114	All Samples Post-flight vs Ground	#N/A	Twin	CD4
ABI3	0.00197434	0.0426414	-1.03605	In+Post-flight vs Pre-flight	#N/A	Twin	CD4
ABI3	1.50882e-05	0.00117624	-1.13398	Post-flight vs Pre-flight	#N/A	Twin	CD4
ABI3	0.000916886	0.0152837	1.02981	Pre-flight vs Ground	#N/A	Twin	CD4
ABI3BP	0.00116403	0.0174973	3.55417	GLM: Time spent in ISS	#N/A	Twin	PBMC
ABI3BP	3.92426e-12	1.274e-10	3.28666	In-flight, 2nd Half vs Ground	#N/A	Twin	PBMC
ABI3BP	0.000511211	0.0176418	3.82052	In-flight, Time in ISS	#N/A	Twin	PBMC
ABI3BP	0.00198186	0.0204925	-0.613381	Post-flight vs Ground	#N/A	Twin	CD19
ABL1	2.40005e-05	0.00245469	-2.96325	GLM: Time spent in ISS	#N/A	Twin	PBMC
ABL1	0.000579723	0.0336739	-1.55058	In-flight, 2nd Half vs 1st	#N/A	Twin	PBMC
ABL1	4.56658e-07	4.13887e-06	-1.83172	In-flight, 2nd Half vs Ground	#N/A	Twin	PBMC
ABL1	3.80169e-05	0.00478054	-2.7705	In-flight, Time in ISS	#N/A	Twin	PBMC
ABL2	0.0145392	0.0349461	0.681846	In-flight, 2nd Half vs Ground	#N/A	Twin	PBMC
ABLIM1	3.83e-50	1.17e-45	0.27		#N/A	I4	CD4+ T Cell
ABLIM1	2.68e-16	8.21e-12	0.26		#N/A	I4	CD8+ T Cell
ABLIM1	3.75e-06	0.115	0.28		#N/A	I4	Other
ABLIM1	0.000221787	0.0218839	-1.71094	GLM: Time spent in ISS	#N/A	Twin	LD
ABLIM1	8.69572e-06	0.00194198	-0.699229	In-flight, 1st Half vs Ground	#N/A	Twin	PBMC
ABLIM1	0.0175424	0.0409121	-0.558306	In-flight, 2nd Half vs Ground	#N/A	Twin	PBMC
ABLIM1	0.000258575	0.0157239	-2.44467	In-flight, Time in ISS (only AR)	#N/A	Twin	LD
ABLIM1	0.00234645	0.0227703	-0.355843	Post-flight vs Ground	#N/A	Twin	CD19
ABLIM2	0.000504181	0.0114399	2.9312	GLM: Time spent in ISS	#N/A	Twin	PBMC
ABLIM2	0.000107462	0.000500539	1.76908	In-flight, 2nd Half vs Ground	#N/A	Twin	PBMC
ABLIM2	0.0052802	0.0372035	0.908337	Post-flight vs Ground	#N/A	Twin	CD19
ABLIM3	0.000651039	0.0253903	-1.3369	In-flight, 1st Half vs Ground	#N/A	Twin	PBMC
ABO	1.5879e-05	0.0020717	3.96324	GLM: Time spent in ISS	#N/A	Twin	PBMC
ABO	0.000601405	0.0339303	2.14413	In-flight, 2nd Half vs 1st	#N/A	Twin	PBMC
ABO	1.32404e-17	1.67162e-15	3.0001	In-flight, 2nd Half vs Ground	#N/A	Twin	PBMC
ABO	0.000137304	0.00886418	4.06548	In-flight, Time in ISS	#N/A	Twin	PBMC
ABO	0.00332984	0.0348658	0.73007	Post-flight vs Pre-flight	#N/A	Twin	CD4
ABR	0.00744963	0.0453082	0.678992	Post-flight vs Ground	#N/A	Twin	CD19
ABR	0.00223009	0.0273103	-0.561448	Post-flight vs Pre-flight	#N/A	Twin	CD4
ABRA	0.000601191	0.00223259	2.06054	In-flight, 2nd Half vs Ground	#N/A	Twin	PBMC
ABRACL	0.00246069	0.0261755	-1.73994	GLM: Time spent in ISS	#N/A	Twin	PBMC
ABRACL	9.8713e-06	6.17535e-05	-1.23381	In-flight, 2nd Half vs Ground	#N/A	Twin	PBMC
ABRACL	0.000862648	0.0222839	-1.92468	In-flight, Time in ISS	#N/A	Twin	PBMC
ABT1	0.000679896	0.0277138	1.80825	GLM: Time spent in ISS	#N/A	Twin	LD
ABT1	0.00871937	0.0499113	0.747541	Post-flight vs Ground	#N/A	Twin	CD19
ABTB1	0.0035402	0.0462107	-0.9639	All Samples Post-flight vs Ground	#N/A	Twin	CD4
ABTB1	0.000732477	0.0387354	1.98604	In-flight, 2nd Half vs 1st, Ambient only	#N/A	Twin	LD
ABTB1	2.1682e-05	0.00246118	3.06186	In-flight, Time in ISS (only AR)	#N/A	Twin	LD
ABTB1	0.000815851	0.0146838	-0.898521	Post-flight vs Pre-flight	#N/A	Twin	CD4
ABTB2	0.00713763	0.0439911	0.584095	Post-flight vs Ground	#N/A	Twin	CD19
AC000095.12	6.87842e-06	4.50951e-05	2.37684	In-flight, 2nd Half vs Ground	#N/A	Twin	PBMC
AC000367.1	0.000585357	0.00218298	1.54835	In-flight, 2nd Half vs Ground	#N/A	Twin	PBMC
AC000367.1	0.00561501	0.0476627	0.778446	Post-flight vs Pre-flight	#N/A	Twin	CD4
AC002429.5	0.00489741	0.0384853	3.76674	GLM: Time spent in ISS	#N/A	Twin	PBMC
AC002429.5	0.00102374	0.0318155	1.65393	In-flight, 1st Half vs Ground	#N/A	Twin	PBMC
AC002429.5	7.34831e-15	4.61707e-13	3.84444	In-flight, 2nd Half vs Ground	#N/A	Twin	PBMC
AC002460.2	1.74e-15	5.31e-11	0.27		#N/A	I4	CD8+ T Cell
AC002463.1	1.88e-119	5.76e-115	0.27		#N/A	I4	CD4+ T Cell
AC002463.1	1.42e-59	4.34e-55	0.31		#N/A	I4	CD8+ T Cell
AC002463.1	1.98e-25	6.07e-21	0.29		#N/A	I4	Other T Cell
AC002463.1	9.38e-34	2.87e-29	0.29		#N/A	I4	Natural Killer Cell
AC002463.1	3.51e-20	1.07e-15	0.31		#N/A	I4	Other
AC003003.5	6.46387e-10	1.20821e-08	3.12763	In-flight, 2nd Half vs Ground	#N/A	Twin	PBMC
AC003681.1	6.48e-61	1.98e-56	0.28		#N/A	I4	CD14+ Monocyte
AC003989.4	0.000732354	0.0372354	4.47451	In-flight, 2nd Half vs 1st	#N/A	Twin	PBMC
AC003989.4	2.69718e-06	1.97925e-05	3.8908	In-flight, 2nd Half vs Ground	#N/A	Twin	PBMC
AC004019.10	0.00183737	0.00587636	3.93435	In-flight, 2nd Half vs Ground	#N/A	Twin	PBMC
AC004057.1	0.0105293	0.0264631	-1.32356	In-flight, 2nd Half vs Ground	#N/A	Twin	PBMC
AC004076.7	0.000167185	0.000739622	1.64912	In-flight, 2nd Half vs Ground	#N/A	Twin	PBMC
AC004381.6	0.00210581	0.0238964	4.71628	GLM: Time spent in ISS	#N/A	Twin	PBMC
AC004381.6	0.00140044	0.0478906	3.43365	In-flight, 2nd Half vs 1st	#N/A	Twin	PBMC
AC004381.6	0.000531903	0.00201143	2.39873	In-flight, 2nd Half vs Ground	#N/A	Twin	PBMC
AC004381.8	0.00438475	0.0332943	-0.520388	Post-flight vs Ground	#N/A	Twin	CD19
AC004386.4	0.00302074	0.029445	5.11045	GLM: Time spent in ISS	#N/A	Twin	PBMC
AC004386.4	0.000716589	0.0265468	2.41308	In-flight, 1st Half vs Ground	#N/A	Twin	PBMC
AC004386.4	6.62384e-13	2.6143e-11	4.68989	In-flight, 2nd Half vs Ground	#N/A	Twin	PBMC
AC004824.1	0.00256054	0.00783328	1.6641	In-flight, 2nd Half vs Ground	#N/A	Twin	PBMC
AC004893.10	0.00193837	0.0330175	1.70763	All Samples Post-flight vs Ground	#N/A	Twin	CD4
AC004893.10	0.00141318	0.0355974	1.68634	In+Post-flight vs Pre-flight	#N/A	Twin	CD4
AC004967.7	0.00456223	0.0340776	2.00737	Post-flight vs Ground	#N/A	Twin	CD19
AC004967.7	0.00034285	0.0226009	3.7771	Post-flight vs Pre-flight	#N/A	Twin	CD19
AC004980.9	0.000417108	0.00162574	3.15914	In-flight, 2nd Half vs Ground	#N/A	Twin	PBMC
AC005042.2	1.91766e-08	4.38227e-05	17.1626	In-flight vs Post-flight	#N/A	Twin	LD
AC005086.1	3.1761e-06	2.28107e-05	3.28066	In-flight, 2nd Half vs Ground	#N/A	Twin	PBMC
AC005086.2	0.00133681	0.0363665	2.61768	In-flight, 1st Half vs Ground	#N/A	Twin	PBMC
AC005086.2	0.0137053	0.0332343	2.14195	In-flight, 2nd Half vs Ground	#N/A	Twin	PBMC
AC005086.3	0.000238964	0.00101137	1.80915	In-flight, 2nd Half vs Ground	#N/A	Twin	PBMC
AC005176.2	5.57153e-05	0.000282622	2.85896	In-flight, 2nd Half vs Ground	#N/A	Twin	PBMC
AC005176.3	0.000613162	0.00227137	5.30415	In-flight, 2nd Half vs Ground	#N/A	Twin	PBMC
AC005281.1	0.000356104	0.018287	2.12316	In-flight, 1st Half vs Ground	#N/A	Twin	PBMC
AC005281.1	6.67126e-11	1.55704e-09	3.95304	In-flight, 2nd Half vs Ground	#N/A	Twin	PBMC
AC005300.5	0.00584986	0.0428919	5.98811	GLM: Time spent in ISS	#N/A	Twin	PBMC
AC005307.3	0.000416974	0.00162551	3.97114	In-flight, 2nd Half vs Ground	#N/A	Twin	PBMC
AC005534.6	4.59684e-05	0.0295017	15.7567	In-flight, 2nd Half vs Pre-flight	#N/A	Twin	CD4
AC005670.3	6.21e-26	1.9e-21	0.26		#N/A	I4	B Cell
AC005670.3	8.86e-82	2.71e-77	0.25		#N/A	I4	CD4+ T Cell
AC005752.10	7.26417e-06	4.71232e-05	2.7379	In-flight, 2nd Half vs Ground	#N/A	Twin	PBMC
AC006042.8	1.5012e-05	0.00266959	2.05345	All Samples Post-flight vs Ground	#N/A	Twin	CD4
AC006042.8	1.55425e-05	0.00296478	1.91203	In+Post-flight vs Pre-flight	#N/A	Twin	CD4
AC006042.8	0.000175047	0.00554979	1.89255	Post-flight vs Pre-flight	#N/A	Twin	CD4
AC006042.8	2.17418e-05	0.000781827	-1.94418	Pre-flight vs Ground	#N/A	Twin	CD4
AC006116.20	0.00122339	0.0250265	1.1859	All Samples Post-flight vs Ground	#N/A	Twin	CD4
AC006133.3	2.28706e-05	0.000129867	6.51135	In-flight, 2nd Half vs Ground	#N/A	Twin	PBMC
AC006153.3	0.00212565	0.00666532	5.04791	In-flight, 2nd Half vs Ground	#N/A	Twin	PBMC
AC006230.1	7.19e-44	2.2e-39	0.25		#N/A	I4	B Cell
AC006369.1	3.39e-32	1.04e-27	0.42		#N/A	I4	Other T Cell
AC006449.1	0.000607802	0.0486174	4.05195	GLM: Spaceflight vs Earth	#N/A	Twin	LD
AC006449.1	5.29776e-06	0.00606594	-5.52262	GLM: Time spent in ISS	#N/A	Twin	LD
AC006449.1	0.00539021	0.0408965	-6.5643	GLM: Time spent in ISS	#N/A	Twin	PBMC
AC006449.1	0.00149094	0.00489625	-3.34108	In-flight, 2nd Half vs Ground	#N/A	Twin	PBMC
AC006449.1	0.000265769	0.0143643	1.09991	In+Post-flight vs Pre-flight	#N/A	Twin	CD4
AC006449.1	0.000454246	0.00853709	-2.18628	Post-flight vs Ground	#N/A	Twin	CD19
AC006449.1	0.000192241	0.00590527	1.07085	Post-flight vs Pre-flight	#N/A	Twin	CD4
AC006486.9	7.90175e-06	0.00590149	-8.15957	In-flight, 2nd Half vs 1st	#N/A	Twin	LD
AC006486.9	0.000434393	0.0275058	-7.72199	In-flight, 2nd Half vs 1st, Ambient only	#N/A	Twin	LD
AC006486.9	0.000808216	0.048417	-7.31205	Pre-flight vs Ground	#N/A	Twin	CD8
AC006509.7	0.00104227	0.0165572	4.05785	GLM: Time spent in ISS	#N/A	Twin	PBMC
AC006509.7	0.000199281	0.0131075	2.01909	In-flight, 1st Half vs Ground	#N/A	Twin	PBMC
AC006509.7	4.94879e-17	5.42332e-15	3.97376	In-flight, 2nd Half vs Ground	#N/A	Twin	PBMC
AC006509.7	0.000937389	0.023384	4.17012	In-flight, Time in ISS	#N/A	Twin	PBMC
AC006509.7	0.00203664	0.0258718	0.775272	Post-flight vs Pre-flight	#N/A	Twin	CD4
AC006978.6	0.00309651	0.0489814	-0.888138	GLM: Time spent in ISS	#N/A	Twin	LD
AC006978.6	0.020815	0.0472624	-0.897185	In-flight, 2nd Half vs Ground	#N/A	Twin	PBMC
AC007038.1	1e-50	3.06e-46	0.26		#N/A	I4	CD8+ T Cell
AC007038.1	1.58e-06	0.0484	0.3		#N/A	I4	Dendritic Cell
AC007038.1	5.93e-55	1.81e-50	0.44		#N/A	I4	Natural Killer Cell
AC007040.11	7.21943e-07	6.19734e-06	3.51395	In-flight, 2nd Half vs Ground	#N/A	Twin	PBMC
AC007040.11	1.01147e-05	0.0071755	1.5472	Post-flight vs Ground	#N/A	Twin	CD4
AC007040.11	0.00498893	0.0444965	1.2413	Post-flight vs Pre-flight	#N/A	Twin	CD4
AC007040.11	0.000310337	0.0486446	2.80264	Post-flight vs Pre-flight	#N/A	Twin	CD8
AC007040.11	0.000432114	0.0318989	-2.91861	Pre-flight vs Ground	#N/A	Twin	CD8
AC007100.1	0.0167	1	0.41		#N/A	I4	Dendritic Cell
AC007204.3	0.0175754	0.0409758	3.31502	In-flight, 2nd Half vs Ground	#N/A	Twin	PBMC
AC007347.1	0.00724312	0.0487514	9.09428	GLM: Time spent in ISS	#N/A	Twin	PBMC
AC007347.1	0.000571146	0.00214108	5.3078	In-flight, 2nd Half vs Ground	#N/A	Twin	PBMC
AC007347.1	0.00386819	0.0458614	9.14465	In-flight, Time in ISS	#N/A	Twin	PBMC
AC007875.2	0.00281765	0.031507	1.2388	Post-flight vs Pre-flight	#N/A	Twin	CD4
AC008014.1	4.39e-19	1.34e-14	0.36		#N/A	I4	B Cell
AC008014.1	4.35e-15	1.33e-10	0.26		#N/A	I4	CD8+ T Cell
AC008014.1	0.0164	1	0.26		#N/A	I4	Dendritic Cell
AC008014.1	3.75e-20	1.15e-15	0.59		#N/A	I4	Natural Killer Cell
AC008072.1	0.00280151	0.0406761	1.03006	All Samples Post-flight vs Ground	#N/A	Twin	CD4
AC008072.1	0.00180662	0.021909	3.2941	GLM: Time spent in ISS	#N/A	Twin	PBMC
AC008072.1	8.43373e-10	1.5211e-08	2.83642	In-flight, 2nd Half vs Ground	#N/A	Twin	PBMC
AC008072.1	0.00132909	0.0275517	3.48798	In-flight, Time in ISS	#N/A	Twin	PBMC
AC008072.1	0.00194053	0.0424491	1.02173	In+Post-flight vs Pre-flight	#N/A	Twin	CD4
AC008072.1	0.00211951	0.026437	0.947511	Post-flight vs Pre-flight	#N/A	Twin	CD4
AC008074.5	8.74196e-10	1.76212e-06	-30	In-flight, 2nd Half vs Pre-flight	#N/A	Twin	LD
AC008132.13	0.000578509	0.012072	4.14788	GLM: Time spent in ISS	#N/A	Twin	PBMC
AC008132.13	3.71318e-11	9.13029e-10	3.28105	In-flight, 2nd Half vs Ground	#N/A	Twin	PBMC
AC008132.13	0.00051167	0.0176418	4.49657	In-flight, Time in ISS	#N/A	Twin	PBMC
AC008565.1	3.25119e-06	2.32648e-05	3.65033	In-flight, 2nd Half vs Ground	#N/A	Twin	PBMC
AC008686.1	0.00539111	0.0408965	2.81474	GLM: Time spent in ISS	#N/A	Twin	PBMC
AC008686.1	5.21756e-10	9.98599e-09	3.0741	In-flight, 2nd Half vs Ground	#N/A	Twin	PBMC
AC008686.1	0.000730485	0.0208337	3.44059	In-flight, Time in ISS	#N/A	Twin	PBMC
AC008753.3	0.00955489	0.0243686	3.4735	In-flight, 2nd Half vs Ground	#N/A	Twin	PBMC
AC008937.2	3.37e-06	0.103	0.26		#N/A	I4	CD16+ Monocyte
AC009091.1	0.00018653	0.00718443	7.53635	GLM: Time spent in ISS	#N/A	Twin	PBMC
AC009091.1	1.43545e-14	8.51369e-13	5.51312	In-flight, 2nd Half vs Ground	#N/A	Twin	PBMC
AC009091.1	3.26532e-05	0.00428778	7.1379	In-flight, Time in ISS	#N/A	Twin	PBMC
AC009093.2	1.89e-44	5.77e-40	0.37		#N/A	I4	CD14+ Monocyte
AC009093.2	1.22e-11	3.72e-07	0.53		#N/A	I4	CD16+ Monocyte
AC009093.2	2.18e-05	0.668	0.5		#N/A	I4	Dendritic Cell
AC009093.2	9.91e-25	3.03e-20	0.31		#N/A	I4	Natural Killer Cell
AC009093.2	0	0	0.32		#N/A	I4	PBMC Pseudobulk
AC009237.8	0.00721111	0.0487298	2.58069	GLM: Time spent in ISS	#N/A	Twin	PBMC
AC009237.8	0.000108888	0.000506527	1.95944	In-flight, 2nd Half vs Ground	#N/A	Twin	PBMC
AC009237.8	0.00605825	0.0402993	1.22346	Post-flight vs Ground	#N/A	Twin	CD19
AC009245.3	0.00182371	0.0219763	9.05108	GLM: Time spent in ISS	#N/A	Twin	PBMC
AC009245.3	0.000258706	0.0010824	3.89998	In-flight, 2nd Half vs Ground	#N/A	Twin	PBMC
AC009286.1	3.18783e-05	0.0438555	13.9825	Post-flight vs Pre+In-flight	#N/A	Twin	LD
AC009299.4	2.25667e-06	1.69991e-05	3.53437	In-flight, 2nd Half vs Ground	#N/A	Twin	PBMC
AC009313.2	0.00514344	0.0397284	7.22584	GLM: Time spent in ISS	#N/A	Twin	PBMC
AC009313.2	2.28095e-05	0.000129656	4.6873	In-flight, 2nd Half vs Ground	#N/A	Twin	PBMC
AC009313.2	0.00250468	0.0372336	7.73474	In-flight, Time in ISS	#N/A	Twin	PBMC
AC009480.4	4.8531e-05	0.000251075	5.1858	In-flight, 2nd Half vs Ground	#N/A	Twin	PBMC
AC009505.1	4.45e-18	1.36e-13	0.29		#N/A	I4	Other
AC009517.2	0.00246433	0.0261755	9.24589	GLM: Time spent in ISS	#N/A	Twin	PBMC
AC009517.2	5.13074e-06	3.49645e-05	5.75752	In-flight, 2nd Half vs Ground	#N/A	Twin	PBMC
AC009517.2	0.00225631	0.0354651	6.81612	In-flight, Time in ISS	#N/A	Twin	PBMC
AC009554.1	3.34e-22	1.02e-17	0.31		#N/A	I4	Other T Cell
AC009554.1	3.35e-51	1.03e-46	0.26		#N/A	I4	CD14+ Monocyte
AC009554.1	8.44e-05	1	0.26		#N/A	I4	Dendritic Cell
AC009554.1	3.12e-25	9.56e-21	0.26		#N/A	I4	Natural Killer Cell
AC009950.1	0.00137672	0.0279362	1.8048	In-flight, 2nd Half vs 1st, Ambient only	#N/A	Twin	CD4
AC009961.5	0.00857435	0.022193	1.48249	In-flight, 2nd Half vs Ground	#N/A	Twin	PBMC
AC009967.3	0.00405553	0.0499217	2.8509	All Samples Post-flight vs Ground	#N/A	Twin	CD4
AC009967.3	3.05189e-07	2.90508e-06	2.41574	In-flight, 2nd Half vs Ground	#N/A	Twin	PBMC
AC009977.1	0.0059677	0.0433971	3.38784	GLM: Time spent in ISS	#N/A	Twin	PBMC
AC009977.1	4.60667e-07	4.1717e-06	2.82284	In-flight, 2nd Half vs Ground	#N/A	Twin	PBMC
AC009977.1	0.00362834	0.0446337	3.93721	In-flight, Time in ISS	#N/A	Twin	PBMC
AC010175.1	8.19e-15	2.51e-10	0.26		#N/A	I4	Other T Cell
AC010275.1	2.3e-160	7.04e-156	0.26		#N/A	I4	CD4+ T Cell
AC010547.9	2.68297e-06	0.000780093	-7.49983	GLM: Time spent in ISS	#N/A	Twin	PBMC
AC010547.9	1.63364e-06	1.28157e-05	-5.2312	In-flight, 2nd Half vs Ground	#N/A	Twin	PBMC
AC010547.9	0.00428296	0.0479675	-7.73073	In-flight, Time in ISS	#N/A	Twin	PBMC
AC010609.1	6.1e-156	1.87e-151	0.42		#N/A	I4	CD4+ T Cell
AC010609.1	6.63e-50	2.03e-45	0.38		#N/A	I4	CD8+ T Cell
AC010609.1	2.47e-18	7.55e-14	0.28		#N/A	I4	Other T Cell
AC010609.1	3.07e-23	9.4e-19	0.45		#N/A	I4	Other
AC010677.5	0.00471022	0.0132218	5.55888	In-flight, 2nd Half vs Ground	#N/A	Twin	PBMC
AC010733.5	0.000207389	0.0217393	-1.93142	GLM: Time spent in ISS	#N/A	Twin	LD
AC010894.3	5.65e-118	1.73e-113	0.31		#N/A	I4	CD4+ T Cell
AC010894.3	8.64e-52	2.65e-47	0.33		#N/A	I4	CD8+ T Cell
AC010894.3	2.31e-17	7.06e-13	0.3		#N/A	I4	Other T Cell
AC010894.3	0.000699	1	0.25		#N/A	I4	Dendritic Cell
AC010894.3	4.89e-16	1.5e-11	0.42		#N/A	I4	Other
AC010970.2	2.18171e-05	0.00310754	-1.36894	All Samples Post-flight vs Ground	#N/A	Twin	CD4
AC010970.2	0.0149032	0.0356703	1.03926	In-flight, 2nd Half vs Ground	#N/A	Twin	PBMC
AC010970.2	0.000866131	0.027303	-1.22085	In+Post-flight vs Pre-flight	#N/A	Twin	CD4
AC010970.2	4.20159e-05	0.0192054	-0.894462	Post-flight vs Ground	#N/A	Twin	CD4
AC010970.2	2.15822e-05	0.00145056	-1.24464	Post-flight vs Pre-flight	#N/A	Twin	CD4
AC010980.2	0.00313803	0.0299821	4.33821	GLM: Time spent in ISS	#N/A	Twin	PBMC
AC011043.1	0.00761998	0.0200717	0.868268	In-flight, 2nd Half vs Ground	#N/A	Twin	PBMC
AC011043.2	0.000594532	0.00221109	6.06281	In-flight, 2nd Half vs Ground	#N/A	Twin	PBMC
AC011233.2	2.74114e-06	2.00491e-05	5.53539	In-flight, 2nd Half vs Ground	#N/A	Twin	PBMC
AC011242.5	0.00809901	0.021135	5.21785	In-flight, 2nd Half vs Ground	#N/A	Twin	PBMC
AC011246.1	3.82e-09	0.000117	0.4		#N/A	I4	Natural Killer Cell
AC011380.8	0.00457136	0.0128789	1.10557	In-flight, 2nd Half vs Ground	#N/A	Twin	PBMC
AC011380.8	0.00493551	0.04435	-2.12099	Post-flight vs Pre-flight	#N/A	Twin	CD4
AC011841.1	0.000594532	0.00221109	6.06281	In-flight, 2nd Half vs Ground	#N/A	Twin	PBMC
AC012314.11	0.000501699	0.0249759	2.25246	GLM: Time spent in ISS	#N/A	Twin	LD
AC012314.12	0.000501699	0.0249759	2.25246	GLM: Time spent in ISS	#N/A	Twin	LD
AC012314.14	0.000501699	0.0249759	2.25246	GLM: Time spent in ISS	#N/A	Twin	LD
AC012314.2	0.000501699	0.0249759	2.25246	GLM: Time spent in ISS	#N/A	Twin	LD
AC012314.4	0.000501699	0.0249759	2.25246	GLM: Time spent in ISS	#N/A	Twin	LD
AC012314.5	0.000501699	0.0249759	2.25246	GLM: Time spent in ISS	#N/A	Twin	LD
AC012358.3	2.38e-06	0.0728	0.38		#N/A	I4	Dendritic Cell
AC012454.4	1.93346e-06	1.48441e-05	2.77899	In-flight, 2nd Half vs Ground	#N/A	Twin	PBMC
AC012497.2	0.0217356	0.0490094	3.45958	In-flight, 2nd Half vs Ground	#N/A	Twin	PBMC
AC013264.1	0.00116901	0.0175066	-1.70653	GLM: Time spent in ISS	#N/A	Twin	PBMC
AC013264.1	7.47161e-08	8.30253e-07	-1.26466	In-flight, 2nd Half vs Ground	#N/A	Twin	PBMC
AC013264.1	0.000102305	0.0031384	-0.324259	Post-flight vs Ground	#N/A	Twin	CD19
AC013399.3	0.000527653	0.0116944	7.03528	GLM: Time spent in ISS	#N/A	Twin	PBMC
AC013399.3	5.98464e-08	6.83249e-07	4.18223	In-flight, 2nd Half vs Ground	#N/A	Twin	PBMC
AC013399.3	0.000378246	0.014808	7.29756	In-flight, Time in ISS	#N/A	Twin	PBMC
AC013439.4	4.28931e-05	0.00503189	2.38107	In-flight, 1st Half vs Ground	#N/A	Twin	PBMC
AC013439.4	1.88085e-08	2.44466e-07	2.99308	In-flight, 2nd Half vs Ground	#N/A	Twin	PBMC
AC013461.1	7.43832e-06	0.000322014	1.1766	Pre-flight vs Ground	#N/A	Twin	CD4
AC013470.6	0.000808972	0.0380891	4.22091	In-flight, 2nd Half vs 1st	#N/A	Twin	PBMC
AC013470.6	7.0143e-08	7.87067e-07	4.4702	In-flight, 2nd Half vs Ground	#N/A	Twin	PBMC
AC013470.8	0.00372522	0.0331814	4.96556	GLM: Time spent in ISS	#N/A	Twin	PBMC
AC013470.8	3.09993e-08	3.7982e-07	4.07083	In-flight, 2nd Half vs Ground	#N/A	Twin	PBMC
AC013470.8	0.0029232	0.0401999	5.55595	In-flight, Time in ISS	#N/A	Twin	PBMC
AC013474.4	0.00167935	0.0209692	3.97787	GLM: Time spent in ISS	#N/A	Twin	PBMC
AC013474.4	0.000343924	0.0270354	3.38059	In-flight, 2nd Half vs 1st	#N/A	Twin	PBMC
AC013474.4	7.68445e-05	0.0003739	2.08836	In-flight, 2nd Half vs Ground	#N/A	Twin	PBMC
AC016074.2	0	0	0.64		#N/A	I4	CD4+ T Cell
AC016074.2	1.32e-115	4.04e-111	0.5		#N/A	I4	CD8+ T Cell
AC016074.2	3.06e-82	9.37e-78	0.56		#N/A	I4	Other T Cell
AC016074.2	6.49e-63	1.99e-58	0.41		#N/A	I4	Natural Killer Cell
AC016074.2	4.2e-34	1.28e-29	0.59		#N/A	I4	Other
AC016074.2	0	0	0.38		#N/A	I4	PBMC Pseudobulk
AC016561.1	5.5998e-154	1.30594e-150	-260.981	GLM: Time after return	#N/A	Twin	LD
AC016561.1	1.75075e-06	1.36132e-05	6.60461	In-flight, 2nd Half vs Ground	#N/A	Twin	PBMC
AC016577.1	0.000388385	0.00152729	2.77526	In-flight, 2nd Half vs Ground	#N/A	Twin	PBMC
AC016712.1	0.00494812	0.0387045	3.0553	GLM: Time spent in ISS	#N/A	Twin	PBMC
AC016712.1	1.26856e-06	1.0198e-05	2.24262	In-flight, 2nd Half vs Ground	#N/A	Twin	PBMC
AC016712.2	0.0190513	0.0438309	3.77226	In-flight, 2nd Half vs Ground	#N/A	Twin	PBMC
AC016772.4	0.00651542	0.0175192	3.7735	In-flight, 2nd Half vs Ground	#N/A	Twin	PBMC
AC016831.6	0.0116926	0.0289485	4.40765	In-flight, 2nd Half vs Ground	#N/A	Twin	PBMC
AC016831.7	4.54e-12	1.39e-07	0.26		#N/A	I4	Other T Cell
AC016831.7	1.67e-09	5.1e-05	0.26		#N/A	I4	Other
AC018755.18	0.00115089	0.0179142	-3.10574	Post-flight vs Pre-flight	#N/A	Twin	CD4
AC018880.2	0.000183538	0.0186425	5.27618	In-flight, 2nd Half vs 1st	#N/A	Twin	PBMC
AC018880.2	4.99706e-12	1.57722e-10	6.92609	In-flight, 2nd Half vs Ground	#N/A	Twin	PBMC
AC018880.2	0.00181777	0.0320665	8.80142	In-flight, Time in ISS	#N/A	Twin	PBMC
AC018892.3	8.22389e-06	5.25128e-05	4.05291	In-flight, 2nd Half vs Ground	#N/A	Twin	PBMC
AC019080.1	0.00147012	0.0048404	3.22964	In-flight, 2nd Half vs Ground	#N/A	Twin	PBMC
AC019109.1	0.00239117	0.0256693	5.86187	GLM: Time spent in ISS	#N/A	Twin	PBMC
AC019109.1	4.46344e-05	0.00023349	3.07366	In-flight, 2nd Half vs Ground	#N/A	Twin	PBMC
AC019178.3	4.20066e-06	0.00099414	10.5751	GLM: Time spent in ISS	#N/A	Twin	PBMC
AC019178.3	1.83496e-07	1.84084e-06	5.41134	In-flight, 2nd Half vs Ground	#N/A	Twin	PBMC
AC019178.3	6.8612e-06	0.00204101	9.41785	In-flight, Time in ISS	#N/A	Twin	PBMC
AC019181.3	8.32432e-05	0.000401336	3.50113	In-flight, 2nd Half vs Ground	#N/A	Twin	PBMC
AC019185.2	0.0181574	0.0421325	4.96458	In-flight, 2nd Half vs Ground	#N/A	Twin	PBMC
AC019197.1	1.02e-21	3.12e-17	0.45		#N/A	I4	B Cell
AC019197.1	0.012	1	0.31		#N/A	I4	Dendritic Cell
AC020651.2	0.00346	1	0.38		#N/A	I4	CD16+ Monocyte
AC022075.1	5.53e-70	1.69e-65	0.35		#N/A	I4	CD8+ T Cell
AC022075.1	2.35e-20	7.18e-16	0.27		#N/A	I4	Other T Cell
AC022075.1	5.12e-66	1.57e-61	0.47		#N/A	I4	Natural Killer Cell
AC023424.3	4.52e-22	1.38e-17	0.26		#N/A	I4	B Cell
AC023424.3	1.35e-63	4.15e-59	0.39		#N/A	I4	CD14+ Monocyte
AC023424.3	2.14e-06	0.0654	0.49		#N/A	I4	Dendritic Cell
AC023424.3	2.72e-16	8.31e-12	0.37		#N/A	I4	Other
AC023424.3	8.37e-256	2.56e-251	0.28		#N/A	I4	PBMC Pseudobulk
AC023590.1	0.0336	1	0.76		#N/A	I4	Dendritic Cell
AC024084.1	8.47e-11	2.59e-06	0.35		#N/A	I4	CD16+ Monocyte
AC024560.3	0.00300289	0.0353245	-0.325193	Pre-flight vs Ground	#N/A	Twin	CD4
AC024592.12	0.00523316	0.0400921	8.64778	GLM: Time spent in ISS	#N/A	Twin	PBMC
AC024592.12	0.012084	0.0298014	3.0545	In-flight, 2nd Half vs Ground	#N/A	Twin	PBMC
AC025164.1	1.05e-28	3.2e-24	0.25		#N/A	I4	B Cell
AC025335.1	0.00681204	0.0181899	0.723001	In-flight, 2nd Half vs Ground	#N/A	Twin	PBMC
AC026150.6	0.0187941	0.0432981	-2.49887	In-flight, 2nd Half vs Ground	#N/A	Twin	PBMC
AC026347.1	3.74e-21	1.14e-16	0.32		#N/A	I4	Other
AC027097.2	7.07e-38	2.16e-33	0.4		#N/A	I4	B Cell
AC027097.2	8.24e-29	2.52e-24	0.25		#N/A	I4	CD14+ Monocyte
AC027097.2	5.69e-06	0.174	0.42		#N/A	I4	Dendritic Cell
AC027097.2	8.06e-200	2.47e-195	0.25		#N/A	I4	PBMC Pseudobulk
AC027612.3	0.000331641	0.00930233	7.7939	GLM: Time spent in ISS	#N/A	Twin	PBMC
AC027612.3	5.47305e-07	4.86245e-06	4.22524	In-flight, 2nd Half vs Ground	#N/A	Twin	PBMC
AC027612.3	0.00013829	0.00886418	7.54032	In-flight, Time in ISS	#N/A	Twin	PBMC
AC053513.1	1.05e-31	3.21e-27	0.29		#N/A	I4	B Cell
AC053513.1	1.11e-118	3.38e-114	0.37		#N/A	I4	CD4+ T Cell
AC053513.1	3.52e-24	1.08e-19	0.32		#N/A	I4	Other T Cell
AC053513.1	7.18e-11	2.2e-06	0.43		#N/A	I4	CD16+ Monocyte
AC053513.1	1.21e-07	0.00371	0.36		#N/A	I4	Dendritic Cell
AC053513.1	2.85e-16	8.72e-12	0.37		#N/A	I4	Other
AC053513.1	2.92e-266	8.93e-262	0.29		#N/A	I4	PBMC Pseudobulk
AC060234.3	6.73e-06	0.206	0.32		#N/A	I4	Dendritic Cell
AC062016.1	0.000262901	0.00109783	6.51168	In-flight, 2nd Half vs Ground	#N/A	Twin	PBMC
AC063976.7	0.0074986	0.0496109	3.14361	GLM: Time spent in ISS	#N/A	Twin	PBMC
AC063976.7	4.75322e-12	1.5113e-10	3.34182	In-flight, 2nd Half vs Ground	#N/A	Twin	PBMC
AC066613.2	9.93e-101	3.04e-96	0.49		#N/A	I4	CD14+ Monocyte
AC066613.2	1.29e-17	3.94e-13	0.43		#N/A	I4	CD16+ Monocyte
AC067945.3	0.00390029	0.0425738	-3.86435	Pre-flight vs Ground	#N/A	Twin	CD4
AC068587.4	1.35e-06	0.0413	0.28		#N/A	I4	Other T Cell
AC069282.6	0.00153127	0.00500964	-0.974716	In-flight, 2nd Half vs Ground	#N/A	Twin	PBMC
AC069368.3	0.00386483	0.0338181	-7.95096	GLM: Time spent in ISS	#N/A	Twin	PBMC
AC073055.2	0.000344654	0.00948491	5.15193	GLM: Time spent in ISS	#N/A	Twin	PBMC
AC073055.2	3.50096e-15	2.36935e-13	4.57307	In-flight, 2nd Half vs Ground	#N/A	Twin	PBMC
AC073055.2	0.000764471	0.0213792	5.38175	In-flight, Time in ISS	#N/A	Twin	PBMC
AC073065.3	0.00119894	0.0176827	3.97052	GLM: Time spent in ISS	#N/A	Twin	PBMC
AC073065.3	9.033e-05	0.00799483	2.18268	In-flight, 1st Half vs Ground	#N/A	Twin	PBMC
AC073065.3	7.15803e-17	7.57523e-15	3.95252	In-flight, 2nd Half vs Ground	#N/A	Twin	PBMC
AC073065.3	0.000895	0.0227126	4.17284	In-flight, Time in ISS	#N/A	Twin	PBMC
AC073065.3	0.00108747	0.0310336	1.66565	In+Post-flight vs Pre-flight	#N/A	Twin	CD4
AC073065.3	0.00172371	0.0232626	1.48864	Post-flight vs Pre-flight	#N/A	Twin	CD4
AC073109.2	1.28663e-05	7.80253e-05	6.29223	In-flight, 2nd Half vs Ground	#N/A	Twin	PBMC
AC073109.2	0.00387575	0.0458614	9.24228	In-flight, Time in ISS	#N/A	Twin	PBMC
AC073264.6	0.000228118	0.000970638	6.48976	In-flight, 2nd Half vs Ground	#N/A	Twin	PBMC
AC073465.2	0.000616259	0.0022812	3.9739	In-flight, 2nd Half vs Ground	#N/A	Twin	PBMC
AC073551.1	0.00615145	0.0166881	2.91288	In-flight, 2nd Half vs Ground	#N/A	Twin	PBMC
AC073657.1	0.00145933	0.0195277	3.51449	GLM: Time spent in ISS	#N/A	Twin	PBMC
AC073657.1	9.68719e-08	1.0436e-06	2.69823	In-flight, 2nd Half vs Ground	#N/A	Twin	PBMC
AC074141.3	0.000577572	0.0167001	1.32326	All Samples Post-flight vs Ground	#N/A	Twin	CD4
AC074141.3	0.000587716	0.00219064	1.65066	In-flight, 2nd Half vs Ground	#N/A	Twin	PBMC
AC074141.3	0.000467016	0.0090246	-1.13612	Pre-flight vs Ground	#N/A	Twin	CD4
AC074338.5	2.05739e-05	0.000118477	5.85481	In-flight, 2nd Half vs Ground	#N/A	Twin	PBMC
AC078845.1	4.17e-16	1.28e-11	0.35		#N/A	I4	Other T Cell
AC079248.1	8.34688e-12	2.44174e-10	5.76628	In-flight, 2nd Half vs Ground	#N/A	Twin	PBMC
AC079753.4	0.000601245	0.00223259	1.4505	In-flight, 2nd Half vs Ground	#N/A	Twin	PBMC
AC079753.4	0.00456385	0.0496566	2.62485	In-flight, Time in ISS	#N/A	Twin	PBMC
AC079793.1	7.52e-52	2.3e-47	0.55		#N/A	I4	B Cell
AC079793.1	2.81e-177	8.59e-173	0.6		#N/A	I4	CD4+ T Cell
AC079793.1	9.42e-70	2.88e-65	0.6		#N/A	I4	CD8+ T Cell
AC079793.1	8.54e-30	2.61e-25	0.63		#N/A	I4	Other T Cell
AC079793.1	1.1e-37	3.35e-33	0.4		#N/A	I4	CD14+ Monocyte
AC079793.1	4.58e-09	0.00014	0.5		#N/A	I4	CD16+ Monocyte
AC079793.1	3.11e-07	0.00951	0.56		#N/A	I4	Dendritic Cell
AC079793.1	7.47e-28	2.29e-23	0.52		#N/A	I4	Natural Killer Cell
AC079793.1	1.79e-09	5.49e-05	0.73		#N/A	I4	Other
AC079793.1	1.74e-180	5.34e-176	0.43		#N/A	I4	PBMC Pseudobulk
AC083899.1	0.00187031	0.0222829	3.23161	GLM: Time spent in ISS	#N/A	Twin	PBMC
AC083899.1	0.000376284	0.0186742	1.66812	In-flight, 1st Half vs Ground	#N/A	Twin	PBMC
AC083899.1	3.0474e-15	2.08858e-13	3.32028	In-flight, 2nd Half vs Ground	#N/A	Twin	PBMC
AC083899.3	0.022123	0.049741	1.05347	In-flight, 2nd Half vs Ground	#N/A	Twin	PBMC
AC087286.2	3.69e-84	1.13e-79	0.31		#N/A	I4	CD14+ Monocyte
AC087286.2	6.73e-15	2.06e-10	0.3		#N/A	I4	CD16+ Monocyte
AC087854.1	1.18e-42	3.62e-38	0.32		#N/A	I4	B Cell
AC087854.1	3.07e-109	9.39e-105	0.29		#N/A	I4	CD4+ T Cell
AC087854.1	4.27e-48	1.31e-43	0.31		#N/A	I4	CD8+ T Cell
AC087854.1	1.72e-35	5.25e-31	0.31		#N/A	I4	Natural Killer Cell
AC091493.1	0.000464675	0.0109716	4.82259	GLM: Time spent in ISS	#N/A	Twin	PBMC
AC091493.1	1.41427e-10	3.09348e-09	4.16973	In-flight, 2nd Half vs Ground	#N/A	Twin	PBMC
AC091493.1	0.00101592	0.0242749	4.77897	In-flight, Time in ISS	#N/A	Twin	PBMC
AC092066.6	0.00913051	0.0234202	5.30109	In-flight, 2nd Half vs Ground	#N/A	Twin	PBMC
AC092546.1	1.59e-30	4.87e-26	0.57		#N/A	I4	CD16+ Monocyte
AC092646.1	0.000213379	0.00091456	4.25065	In-flight, 2nd Half vs Ground	#N/A	Twin	PBMC
AC092652.1	5.29e-29	1.62e-24	0.26		#N/A	I4	Natural Killer Cell
AC092652.1	3.79e-16	1.16e-11	0.29		#N/A	I4	Other
AC092821.3	1.01e-18	3.08e-14	0.33		#N/A	I4	Other T Cell
AC092821.3	1.46e-18	4.45e-14	0.29		#N/A	I4	Natural Killer Cell
AC092821.3	5.31e-17	1.62e-12	0.36		#N/A	I4	Other
AC092835.2	0.00424931	0.0120963	-2.40914	In-flight, 2nd Half vs Ground	#N/A	Twin	PBMC
AC092933.4	0.00552187	0.0151862	3.59849	In-flight, 2nd Half vs Ground	#N/A	Twin	PBMC
AC093166.3	5.01291e-08	5.8531e-07	4.78563	In-flight, 2nd Half vs Ground	#N/A	Twin	PBMC
AC093166.3	0.000115425	0.00794481	6.80964	In-flight, Time in ISS	#N/A	Twin	PBMC
AC093616.4	0.00119613	0.0176668	-2.31728	GLM: Time spent in ISS	#N/A	Twin	PBMC
AC093616.4	1.2863e-05	7.80253e-05	-1.96917	In-flight, 2nd Half vs Ground	#N/A	Twin	PBMC
AC093826.1	0.00303597	0.00906174	2.9527	In-flight, 2nd Half vs Ground	#N/A	Twin	PBMC
AC093865.1	1.04e-16	3.17e-12	0.47		#N/A	I4	Other T Cell
AC093865.1	8.15e-12	2.49e-07	0.38		#N/A	I4	Natural Killer Cell
AC096564.1	4.54e-77	1.39e-72	0.28		#N/A	I4	CD14+ Monocyte
AC096664.1	0.000167666	0.0007416	5.71184	In-flight, 2nd Half vs Ground	#N/A	Twin	PBMC
AC096921.2	0.00246527	0.0379188	2.3206	All Samples Post-flight vs Ground	#N/A	Twin	CD4
AC097374.2	0.0208343	0.0472916	-0.564932	In-flight, 2nd Half vs Ground	#N/A	Twin	PBMC
AC097374.2	4.66154e-06	0.000508832	-0.567143	Post-flight vs Ground	#N/A	Twin	LD
AC097713.5	9.12942e-07	7.63047e-06	5.64095	In-flight, 2nd Half vs Ground	#N/A	Twin	PBMC
AC098829.1	0.000908	1	0.26		#N/A	I4	CD16+ Monocyte
AC103563.4	0.0021993	0.00685838	4.64318	In-flight, 2nd Half vs Ground	#N/A	Twin	PBMC
AC104297.1	0.00290742	0.00872267	6.00076	In-flight, 2nd Half vs Ground	#N/A	Twin	PBMC
AC104698.2	0.0025353	0.0265711	8.54466	GLM: Time spent in ISS	#N/A	Twin	PBMC
AC104698.2	2.35431e-06	1.76116e-05	6.10718	In-flight, 2nd Half vs Ground	#N/A	Twin	PBMC
AC104698.2	0.00165864	0.0312002	9.84368	In-flight, Time in ISS	#N/A	Twin	PBMC
AC105339.1	0.000290966	0.00119333	2.78065	In-flight, 2nd Half vs Ground	#N/A	Twin	PBMC
AC105342.1	0.000116517	0.0159594	7.19067	In-flight, 2nd Half vs 1st	#N/A	Twin	PBMC
AC105342.1	1.00324e-05	6.26352e-05	6.27177	In-flight, 2nd Half vs Ground	#N/A	Twin	PBMC
AC105402.3	1.69e-05	0.516	1.17		#N/A	I4	B Cell
AC105402.3	2.08e-55	6.37e-51	1.8		#N/A	I4	CD4+ T Cell
AC105402.3	0.0473	1	1.29		#N/A	I4	Other T Cell
AC105402.3	6.44e-46	1.97e-41	1.69		#N/A	I4	CD14+ Monocyte
AC105402.3	1.33e-07	0.00406	1.7		#N/A	I4	CD16+ Monocyte
AC105402.3	2.32e-08	0.00071	1.91		#N/A	I4	Natural Killer Cell
AC105402.3	1.22e-28	3.72e-24	2.64		#N/A	I4	Other
AC105402.3	8.65e-84	2.65e-79	1.64		#N/A	I4	PBMC Pseudobulk
AC106883.1	0.00959446	0.0244551	5.72567	In-flight, 2nd Half vs Ground	#N/A	Twin	PBMC
AC108879.1	2.63e-25	8.06e-21	0.38		#N/A	I4	B Cell
AC109927.1	0.0347	1	0.26		#N/A	I4	Dendritic Cell
AC110926.4	6.26759e-05	0.00031293	2.41313	In-flight, 2nd Half vs Ground	#N/A	Twin	PBMC
AC111200.2	3.45644e-05	0.00282526	7.43321	GLM: Time spent in ISS	#N/A	Twin	PBMC
AC111200.2	8.71752e-10	1.56705e-08	4.10181	In-flight, 2nd Half vs Ground	#N/A	Twin	PBMC
AC111200.2	6.26019e-05	0.00569105	8.20743	In-flight, Time in ISS	#N/A	Twin	PBMC
AC112497.1	0.000339167	0.0226009	2.45329	Post-flight vs Pre-flight	#N/A	Twin	CD19
AC114755.7	0.000269144	0.00111892	7.81735	In-flight, 2nd Half vs Ground	#N/A	Twin	PBMC
AC118549.1	3.68e-34	1.13e-29	0.32		#N/A	I4	CD8+ T Cell
AC118549.1	0.00196	1	0.28		#N/A	I4	Dendritic Cell
AC118549.1	8e-13	2.45e-08	0.3		#N/A	I4	Other
AC120193.1	2.79e-36	8.52e-32	0.45		#N/A	I4	B Cell
AC125232.1	6.03457e-06	4.01852e-05	-1.51001	In-flight, 2nd Half vs Ground	#N/A	Twin	PBMC
AC125634.1	9.48511e-05	0.000449143	4.44999	In-flight, 2nd Half vs Ground	#N/A	Twin	PBMC
AC127070.1	0.000546238	0.0254086	4.33246	GLM: Time spent in ISS	#N/A	Twin	LD
AC129778.2	0.000746371	0.0137102	4.92421	GLM: Time spent in ISS	#N/A	Twin	PBMC
AC129778.2	0.000812975	0.0279351	2.27915	In-flight, 1st Half vs Ground	#N/A	Twin	PBMC
AC129778.2	4.04089e-11	9.91351e-10	4.12926	In-flight, 2nd Half vs Ground	#N/A	Twin	PBMC
AC129778.2	0.00146186	0.029036	4.75838	In-flight, Time in ISS	#N/A	Twin	PBMC
AC131056.6	3.0686e-05	0.0001681	4.63436	In-flight, 2nd Half vs Ground	#N/A	Twin	PBMC
AC131571.1	1.76e-18	5.4e-14	0.3		#N/A	I4	Other
AC132008.1	0.000146657	0.000660447	3.22078	In-flight, 2nd Half vs Ground	#N/A	Twin	PBMC
AC133551.1	1.29901e-05	7.8666e-05	6.62067	In-flight, 2nd Half vs Ground	#N/A	Twin	PBMC
AC136289.1	0.000793272	0.00283308	1.96246	In-flight, 2nd Half vs Ground	#N/A	Twin	PBMC
AC136352.3	0.00220463	0.0219786	-3.85314	Post-flight vs Ground	#N/A	Twin	CD19
AC136612.1	9.89603e-05	0.00848496	5.27518	In-flight, 1st Half vs Ground	#N/A	Twin	PBMC
AC136612.1	2.24131e-08	2.85137e-07	6.00468	In-flight, 2nd Half vs Ground	#N/A	Twin	PBMC
AC137810.1	7.73e-16	2.36e-11	0.3		#N/A	I4	Other
AC138517.6	0.00282825	0.0283246	3.3604	GLM: Time spent in ISS	#N/A	Twin	PBMC
AC138517.6	0.000374446	0.0186647	1.78779	In-flight, 1st Half vs Ground	#N/A	Twin	PBMC
AC138517.6	1.84686e-16	1.73356e-14	3.74432	In-flight, 2nd Half vs Ground	#N/A	Twin	PBMC
AC138645.1	0.000560794	0.0119267	9.60851	GLM: Time spent in ISS	#N/A	Twin	PBMC
AC138645.1	0.000199471	0.000862656	3.94973	In-flight, 2nd Half vs Ground	#N/A	Twin	PBMC
AC138645.1	0.000920076	0.023051	8.80367	In-flight, Time in ISS	#N/A	Twin	PBMC
AC138969.4	0.00227016	0.00705188	-0.998572	In-flight, 2nd Half vs Ground	#N/A	Twin	PBMC
AC139720.1	3.23e-161	9.88e-157	0.82		#N/A	I4	CD4+ T Cell
AC139720.1	3.81e-11	1.17e-06	0.62		#N/A	I4	Other
AC139720.1	9.58e-63	2.93e-58	0.41		#N/A	I4	PBMC Pseudobulk
AC141586.5	8.43138e-06	0.000496732	0.965804	Post-flight vs Ground	#N/A	Twin	CD19
AC144530.1	0.00414118	0.0118243	1.97798	In-flight, 2nd Half vs Ground	#N/A	Twin	PBMC
AC145141.1	0.00257794	0.00787423	3.8433	In-flight, 2nd Half vs Ground	#N/A	Twin	PBMC
AC151960.1	0.00154799	0.00505669	6.44404	In-flight, 2nd Half vs Ground	#N/A	Twin	PBMC
AC159540.14	0.000449085	0.00173502	2.29047	In-flight, 2nd Half vs Ground	#N/A	Twin	PBMC
AC233755.1	7.09519e-05	0.0266553	-5.63931	All Samples In-flight vs Ground	#N/A	Twin	LD
AC233755.1	6.11512e-05	0.0214029	-5.36028	In-flight vs Pre-flight	#N/A	Twin	LD
AC233755.1	6.11128e-05	0.0212388	-5.56903	In-flight, 2nd Half vs Pre-flight	#N/A	Twin	LD
AC233755.1	1.54162e-05	0.000791138	0.821917	Post-flight vs Ground	#N/A	Twin	CD19
AC233755.1	0.00303603	0.0327951	-2.04149	Post-flight vs Pre-flight	#N/A	Twin	CD4
AC233755.1	1.61983e-05	0.00402773	-1.19985	Post-flight vs Pre-flight	#N/A	Twin	CD19
AC233755.1	8.34141e-07	5.70029e-05	2.90359	Pre-flight vs Ground	#N/A	Twin	CD4
AC233755.1	4.47921e-05	0.00756724	3.17102	Pre-flight vs Ground	#N/A	Twin	CD8
AC233755.1	4.37048e-05	0.00466167	3.85777	Pre-flight vs Ground	#N/A	Twin	LD
AC233755.1	7.47251e-12	9.20133e-09	1.92697	Pre-flight vs Ground	#N/A	Twin	CD19
AC233976.1	1.49e-22	4.57e-18	0.26		#N/A	I4	CD8+ T Cell
AC243756.1	0.00880196	0.0226977	2.03067	In-flight, 2nd Half vs Ground	#N/A	Twin	PBMC
AC243829.2	3.89e-33	1.19e-28	0.34		#N/A	I4	Natural Killer Cell
AC245297.3	5.43e-39	1.66e-34	0.28		#N/A	I4	B Cell
AC245297.3	4.65e-160	1.42e-155	0.34		#N/A	I4	CD4+ T Cell
AC245297.3	3.56e-67	1.09e-62	0.38		#N/A	I4	CD8+ T Cell
AC245297.3	3.41e-22	1.04e-17	0.35		#N/A	I4	Other T Cell
AC245297.3	3.14e-24	9.62e-20	0.35		#N/A	I4	Natural Killer Cell
AC245297.3	3.48e-29	1.06e-24	0.44		#N/A	I4	Other
AC245297.3	1.05e-238	3.21e-234	0.26		#N/A	I4	PBMC Pseudobulk
ACAA1	0.0216099	0.0487804	-0.503816	In-flight, 2nd Half vs Ground	#N/A	Twin	PBMC
ACAA1	0.00724226	0.0444016	0.337925	Post-flight vs Ground	#N/A	Twin	CD19
ACAA2	0.00430769	0.012248	-0.784073	In-flight, 2nd Half vs Ground	#N/A	Twin	PBMC
ACACA	4.06579e-11	2.75837e-07	4.34884	GLM: Time spent in ISS	#N/A	Twin	PBMC
ACACA	0.000125466	0.0163196	2.44114	In-flight, 2nd Half vs 1st	#N/A	Twin	PBMC
ACACA	1.88434e-10	3.99224e-09	2.51254	In-flight, 2nd Half vs Ground	#N/A	Twin	PBMC
ACACA	1.15042e-07	0.000127961	4.33666	In-flight, Time in ISS	#N/A	Twin	PBMC
ACACB	0.000450193	0.00173868	1.10359	In-flight, 2nd Half vs Ground	#N/A	Twin	PBMC
ACAD8	0.00492619	0.0356748	-0.303347	Post-flight vs Ground	#N/A	Twin	CD19
ACAD9	0.00113437	0.0322859	1.15104	GLM: Time spent in ISS	#N/A	Twin	LD
ACAD9	0.00152939	0.0175047	0.54563	Post-flight vs Ground	#N/A	Twin	CD19
ACADL	2.66354e-07	2.5717e-06	2.36077	In-flight, 2nd Half vs Ground	#N/A	Twin	PBMC
ACADS	0.000675309	0.0180838	-1.78419	All Samples Post-flight vs Ground	#N/A	Twin	CD4
ACADS	6.93998e-05	0.00927092	2.23192	Post-flight vs Pre-flight	#N/A	Twin	CD19
ACADSB	0.0012253	0.00413329	1.19182	In-flight, 2nd Half vs Ground	#N/A	Twin	PBMC
ACADSB	0.00404583	0.0316511	-0.365924	Post-flight vs Ground	#N/A	Twin	CD19
ACAN	3.58442e-05	0.00019293	2.57262	In-flight, 2nd Half vs Ground	#N/A	Twin	PBMC
ACAP2	3.41e-11	1.04e-06	0.29		#N/A	I4	Other T Cell
ACAP2	2.85e-40	8.72e-36	0.32		#N/A	I4	CD14+ Monocyte
ACAP2	3.85e-06	0.118	0.34		#N/A	I4	CD16+ Monocyte
ACAP2	1.54e-266	4.71e-262	0.41		#N/A	I4	PBMC Pseudobulk
ACAP3	0.00207453	0.0402075	3.49433	GLM: Time spent in ISS	#N/A	Twin	LD
ACAP3	0.000529536	0.00200353	1.22322	In-flight, 2nd Half vs Ground	#N/A	Twin	PBMC
ACAT1	0.00693565	0.0475131	1.65505	GLM: Time spent in ISS	#N/A	Twin	PBMC
ACAT1	4.0913e-05	0.000216276	1.10471	In-flight, 2nd Half vs Ground	#N/A	Twin	PBMC
ACAT2	0.000968223	0.0158594	-1.54519	GLM: Time spent in ISS	#N/A	Twin	PBMC
ACAT2	1.84692e-07	1.85027e-06	-1.41804	In-flight, 2nd Half vs Ground	#N/A	Twin	PBMC
ACBD3	0.0066267	0.0177741	-0.742467	In-flight, 2nd Half vs Ground	#N/A	Twin	PBMC
ACBD4	0.000711799	0.0324992	5.71887	In-flight, Time in ISS (only AR)	#N/A	Twin	LD
ACBD4	0.00136307	0.0162418	0.835283	Post-flight vs Ground	#N/A	Twin	CD19
ACBD5	6.2015e-06	0.00125453	-1.99742	GLM: Time spent in ISS	#N/A	Twin	PBMC
ACBD5	4.83707e-10	9.38115e-09	-1.40619	In-flight, 2nd Half vs Ground	#N/A	Twin	PBMC
ACBD5	0.00199809	0.0334736	-1.81986	In-flight, Time in ISS	#N/A	Twin	PBMC
ACBD7	0.000434422	0.0141281	1.30053	All Samples Post-flight vs Ground	#N/A	Twin	CD4
ACBD7	0.00340723	0.03145	3.11924	GLM: Time spent in ISS	#N/A	Twin	PBMC
ACBD7	1.99533e-14	1.14567e-12	3.12293	In-flight, 2nd Half vs Ground	#N/A	Twin	PBMC
ACBD7	0.00253999	0.0495492	1.14847	In+Post-flight vs Pre-flight	#N/A	Twin	CD4
ACCS	0.00413005	0.0350538	-1.34162	GLM: Time spent in ISS	#N/A	Twin	PBMC
ACCS	0.000194598	0.000843947	-0.921336	In-flight, 2nd Half vs Ground	#N/A	Twin	PBMC
ACD	0.00387243	0.0308737	1.0679	Post-flight vs Ground	#N/A	Twin	CD19
ACD	9.87606e-05	0.0111011	1.09006	Post-flight vs Pre-flight	#N/A	Twin	CD19
ACER2	0.00112869	0.0038501	-2.36081	In-flight, 2nd Half vs Ground	#N/A	Twin	PBMC
ACER3	4.59e-57	1.4e-52	0.41		#N/A	I4	CD14+ Monocyte
ACER3	1e-11	3.07e-07	0.53		#N/A	I4	CD16+ Monocyte
ACER3	0.049	1	0.35		#N/A	I4	Dendritic Cell
ACER3	4.9e-280	1.5e-275	0.31		#N/A	I4	PBMC Pseudobulk
ACIN1	0.000557278	0.0463694	0.542035	GLM: Spaceflight vs Earth	#N/A	Twin	LD
ACIN1	0.00259174	0.00790967	-0.608872	In-flight, 2nd Half vs Ground	#N/A	Twin	PBMC
ACKR2	8.43124e-05	0.00451091	3.02262	GLM: Time spent in ISS	#N/A	Twin	PBMC
ACKR2	3.08563e-11	7.81874e-10	2.27574	In-flight, 2nd Half vs Ground	#N/A	Twin	PBMC
ACKR2	0.000555633	0.0181124	3.20674	In-flight, Time in ISS	#N/A	Twin	PBMC
ACKR2	0.00459972	0.0423711	1.04307	Post-flight vs Pre-flight	#N/A	Twin	CD4
ACKR3	0.000242668	0.0246713	-2.33807	In-flight vs Ground	#N/A	Twin	LD
ACKR4	3.44216e-05	0.000186033	2.41535	In-flight, 2nd Half vs Ground	#N/A	Twin	PBMC
ACLY	0.00341705	0.0315066	-1.4337	GLM: Time spent in ISS	#N/A	Twin	PBMC
ACLY	1.76912e-07	1.78091e-06	-1.19162	In-flight, 2nd Half vs Ground	#N/A	Twin	PBMC
ACO1	0.000798669	0.00284717	1.10317	In-flight, 2nd Half vs Ground	#N/A	Twin	PBMC
ACO2	0.00216252	0.021707	0.48279	Post-flight vs Ground	#N/A	Twin	CD19
ACOD1	1.35797e-05	0.00612597	14.9672	In-flight vs Pre-flight	#N/A	Twin	LD
ACOD1	8.87017e-06	0.00436088	15.1407	In-flight, 2nd Half vs Pre-flight	#N/A	Twin	LD
ACOT1	0.0107031	0.0268311	-1.95434	In-flight, 2nd Half vs Ground	#N/A	Twin	PBMC
ACOT11	5.6219e-05	0.000284642	1.03713	In-flight, 2nd Half vs Ground	#N/A	Twin	PBMC
ACOT11	0.00777673	0.0465064	-0.344656	Post-flight vs Ground	#N/A	Twin	CD19
ACOT13	0.00839077	0.021791	-0.625683	In-flight, 2nd Half vs Ground	#N/A	Twin	PBMC
ACOT8	0.00588363	0.0395463	0.570312	Post-flight vs Ground	#N/A	Twin	CD19
ACOT9	0.00046724	0.0430873	1.03824	GLM: Spaceflight vs Earth	#N/A	Twin	LD
ACOX1	0.0127479	0.0312183	-0.551222	In-flight, 2nd Half vs Ground	#N/A	Twin	PBMC
ACOX3	0.000638027	0.0127197	-0.580729	Post-flight vs Pre-flight	#N/A	Twin	CD4
ACOXL	0.00876686	0.0226248	1.27808	In-flight, 2nd Half vs Ground	#N/A	Twin	PBMC
ACP1	0.000142689	0.000644861	-0.936715	In-flight, 2nd Half vs Ground	#N/A	Twin	PBMC
ACP5	0.00334053	0.0281446	0.652337	Post-flight vs Ground	#N/A	Twin	CD19
ACP6	0.00560622	0.0476615	0.471267	Post-flight vs Pre-flight	#N/A	Twin	CD4
ACP7	3.47821e-05	0.000187775	1.90972	In-flight, 2nd Half vs Ground	#N/A	Twin	PBMC
ACPP	2.10934e-06	0.000434024	1.5042	Post-flight vs Ground	#N/A	Twin	CD8
ACPP	2.23418e-06	0.000121121	2.0273	Pre-flight vs Ground	#N/A	Twin	CD4
ACPP	1.96112e-06	0.000972496	1.79986	Pre-flight vs Ground	#N/A	Twin	CD8
ACRBP	0.000140777	0.000637422	-1.63411	In-flight, 2nd Half vs Ground	#N/A	Twin	PBMC
ACRC	0.000188861	0.0321442	1.5796	GLM: Spaceflight vs Earth	#N/A	Twin	LD
ACRC	0.00413765	0.0321112	-0.499603	Post-flight vs Ground	#N/A	Twin	CD19
ACSBG1	9.9694e-06	0.00968839	3.03415	All Samples In-flight vs Ground	#N/A	Twin	CD4
ACSBG1	0.00117141	0.0242234	1.70575	All Samples Post-flight vs Ground	#N/A	Twin	CD4
ACSBG1	0.000702438	0.0133117	2.50913	GLM: Time spent in ISS	#N/A	Twin	PBMC
ACSBG1	3.99276e-05	0.0294228	2.99776	In-flight vs Pre-flight	#N/A	Twin	CD4
ACSBG1	0.00378808	0.0109347	1.00094	In-flight, 2nd Half vs Ground	#N/A	Twin	PBMC
ACSBG1	0.00165863	0.0312002	2.38751	In-flight, Time in ISS	#N/A	Twin	PBMC
ACSBG1	0.000116504	0.00937827	2.11733	In+Post-flight vs Pre-flight	#N/A	Twin	CD4
ACSBG1	0.00645308	0.0418	-0.742184	Post-flight vs Ground	#N/A	Twin	CD19
ACSBG1	2.12956e-08	1.35366e-05	1.73236	Post-flight vs Pre-flight	#N/A	Twin	CD4
ACSBG1	0.000126826	0.00319952	-1.35579	Pre-flight vs Ground	#N/A	Twin	CD4
ACSF2	0.00557974	0.0153161	0.591659	In-flight, 2nd Half vs Ground	#N/A	Twin	PBMC
ACSL1	0	0	0.42		#N/A	I4	PBMC Pseudobulk
ACSL1	0.0007947	0.0198337	-1.26429	All Samples Post-flight vs Ground	#N/A	Twin	CD4
ACSL1	0.000770379	0.0254498	-1.37383	In+Post-flight vs Pre-flight	#N/A	Twin	CD4
ACSL1	5.15597e-06	0.000238243	1.6383	Pre-flight vs Ground	#N/A	Twin	CD4
ACSL3	4.56956e-05	0.00802902	1.09948	In-flight vs Ground	#N/A	Twin	LD
ACSL3	0.000308723	0.0094556	1.02722	In-flight, 2nd Half vs 1st, Ambient only	#N/A	Twin	CD4
ACSL3	0.000742666	0.00267135	-1.36556	In-flight, 2nd Half vs Ground	#N/A	Twin	PBMC
ACSL3	0.00145972	0.038916	1.45946	In-flight, Time in ISS (only AR)	#N/A	Twin	CD4
ACSL4	3.85e-27	1.18e-22	0.27		#N/A	I4	CD14+ Monocyte
ACSL4	0.00335491	0.0312792	-1.31896	GLM: Time spent in ISS	#N/A	Twin	PBMC
ACSL4	0.00125412	0.00421337	-0.743524	In-flight, 2nd Half vs Ground	#N/A	Twin	PBMC
ACSL5	0.00654477	0.0459064	-1.51482	GLM: Time spent in ISS	#N/A	Twin	PBMC
ACSL5	3.27164e-06	2.33956e-05	-1.19517	In-flight, 2nd Half vs Ground	#N/A	Twin	PBMC
ACSL5	0.000562492	0.00963193	-0.367035	Post-flight vs Ground	#N/A	Twin	CD19
ACSL6	1.13006e-07	1.39395e-05	-1.31344	Post-flight vs Ground	#N/A	Twin	CD19
ACSL6	0.000235163	0.0117848	-1.2324	Pre-flight vs Ground	#N/A	Twin	CD19
ACSM2A	0.000650134	0.0023846	1.6316	In-flight, 2nd Half vs Ground	#N/A	Twin	PBMC
ACSM2A	0.000558121	0.0116517	1.04559	Post-flight vs Pre-flight	#N/A	Twin	CD4
ACSM2B	0.00107962	0.0168251	3.37149	GLM: Time spent in ISS	#N/A	Twin	PBMC
ACSM2B	4.24803e-08	5.05851e-07	2.28916	In-flight, 2nd Half vs Ground	#N/A	Twin	PBMC
ACSM2B	0.00187341	0.032292	3.29439	In-flight, Time in ISS	#N/A	Twin	PBMC
ACSM2B	0.000528998	0.0202917	-2.68583	In-flight, Time in ISS (only AR)	#N/A	Twin	CD4
ACSM3	4.90304e-05	0.0045108	0.676458	All Samples Post-flight vs Ground	#N/A	Twin	CD4
ACSM3	0.000336491	0.00936882	2.30549	GLM: Time spent in ISS	#N/A	Twin	PBMC
ACSM3	0.000488776	0.00186797	1.13141	In-flight, 2nd Half vs Ground	#N/A	Twin	PBMC
ACSM3	0.00255928	0.0375508	2.46296	In-flight, Time in ISS	#N/A	Twin	PBMC
ACSM3	0.000124199	0.00983609	0.595696	In+Post-flight vs Pre-flight	#N/A	Twin	CD4
ACSM3	3.08062e-05	0.0018514	0.615317	Post-flight vs Pre-flight	#N/A	Twin	CD4
ACSM5	0.0139884	0.033818	1.78222	In-flight, 2nd Half vs Ground	#N/A	Twin	PBMC
ACSM5P1	3.12887e-05	0.000171054	5.62896	In-flight, 2nd Half vs Ground	#N/A	Twin	PBMC
ACSM6	0.000200635	0.000866995	1.72151	In-flight, 2nd Half vs Ground	#N/A	Twin	PBMC
ACSS1	0.00182729	0.0194275	0.311164	Post-flight vs Ground	#N/A	Twin	CD19
ACSS3	1.24746e-08	2.92849e-05	7.57306	GLM: Time spent in ISS	#N/A	Twin	PBMC
ACSS3	6.49616e-10	1.2132e-08	3.79785	In-flight, 2nd Half vs Ground	#N/A	Twin	PBMC
ACSS3	6.75414e-09	2.85474e-05	8.09058	In-flight, Time in ISS	#N/A	Twin	PBMC
ACTA2	0.001414	0.00467485	1.07858	In-flight, 2nd Half vs Ground	#N/A	Twin	PBMC
ACTB	9.68e-40	2.96e-35	-0.53		#N/A	I4	B Cell
ACTB	5.17e-168	1.58e-163	-0.62		#N/A	I4	CD4+ T Cell
ACTB	5.68e-87	1.74e-82	-0.78		#N/A	I4	CD8+ T Cell
ACTB	2.14e-49	6.55e-45	-0.93		#N/A	I4	Other T Cell
ACTB	1.09e-162	3.33e-158	-1.23		#N/A	I4	CD14+ Monocyte
ACTB	2.07e-59	6.32e-55	-2.03		#N/A	I4	CD16+ Monocyte
ACTB	3.33e-27	1.02e-22	-1.83		#N/A	I4	Dendritic Cell
ACTB	6.73e-58	2.06e-53	-0.88		#N/A	I4	Natural Killer Cell
ACTB	0	0	-0.84		#N/A	I4	PBMC Pseudobulk
ACTB	0.000984737	0.0159827	-1.85513	GLM: Time spent in ISS	#N/A	Twin	PBMC
ACTB	1.121e-09	1.95962e-08	-1.39745	In-flight, 2nd Half vs Ground	#N/A	Twin	PBMC
ACTB	0.000856273	0.0222707	-2.00136	In-flight, Time in ISS	#N/A	Twin	PBMC
ACTB	0.00018229	0.00572756	-0.430497	Post-flight vs Pre-flight	#N/A	Twin	CD4
ACTBP13	6.51668e-05	0.000324092	3.73019	In-flight, 2nd Half vs Ground	#N/A	Twin	PBMC
ACTG1	6.15e-12	1.88e-07	-0.27		#N/A	I4	B Cell
ACTG1	5.02e-50	1.54e-45	-0.31		#N/A	I4	CD4+ T Cell
ACTG1	2.7e-18	8.26e-14	-0.31		#N/A	I4	CD8+ T Cell
ACTG1	7.12e-11	2.18e-06	-0.37		#N/A	I4	Other T Cell
ACTG1	5.53e-39	1.69e-34	-0.37		#N/A	I4	CD14+ Monocyte
ACTG1	6.96e-27	2.13e-22	-0.86		#N/A	I4	CD16+ Monocyte
ACTG1	1.77e-14	5.4e-10	-0.97		#N/A	I4	Dendritic Cell
ACTG1	2.12e-23	6.49e-19	-0.51		#N/A	I4	Natural Killer Cell
ACTG1	1.13e-206	3.44e-202	-0.39		#N/A	I4	PBMC Pseudobulk
ACTG1	0.00292333	0.0416502	-0.776903	All Samples Post-flight vs Ground	#N/A	Twin	CD4
ACTG1	0.000455822	0.0248812	1.43999	GLM: Time spent in ISS	#N/A	Twin	LD
ACTG1	0.000380087	0.00149848	-1.01808	In-flight, 2nd Half vs Ground	#N/A	Twin	PBMC
ACTG1	0.00595597	0.0398533	0.689615	Post-flight vs Ground	#N/A	Twin	CD19
ACTG1	0.00520022	0.0454677	-0.751237	Post-flight vs Pre-flight	#N/A	Twin	CD4
ACTG1P17	0.00108306	0.0233851	1.48198	All Samples Post-flight vs Ground	#N/A	Twin	CD4
ACTG1P17	0.00233456	0.0470627	1.52405	In+Post-flight vs Pre-flight	#N/A	Twin	CD4
ACTG1P17	0.000956228	0.0160264	1.39407	Post-flight vs Pre-flight	#N/A	Twin	CD4
ACTG1P17	5.12693e-05	0.0015499	-1.28231	Pre-flight vs Ground	#N/A	Twin	CD4
ACTG1P17	0.000310412	0.0254196	-1.85718	Pre-flight vs Ground	#N/A	Twin	CD8
ACTG1P21	1.39655e-06	0.00294686	-30	In-flight, 2nd Half vs 1st	#N/A	Twin	CD8
ACTG1P3	0.0019005	0.0325659	1.96172	All Samples Post-flight vs Ground	#N/A	Twin	CD4
ACTG1P3	0.000891299	0.0277397	1.9428	In+Post-flight vs Pre-flight	#N/A	Twin	CD4
ACTG1P3	0.00180285	0.0237984	1.86392	Post-flight vs Pre-flight	#N/A	Twin	CD4
ACTG1P9	4.40374e-05	0.000230814	2.45499	In-flight, 2nd Half vs Ground	#N/A	Twin	PBMC
ACTG2	0.00491408	0.0137277	2.27945	In-flight, 2nd Half vs Ground	#N/A	Twin	PBMC
ACTL6B	0.000361341	0.00143532	5.05427	In-flight, 2nd Half vs Ground	#N/A	Twin	PBMC
ACTN1	0.000209337	0.0134017	-0.696474	In-flight, 1st Half vs Ground	#N/A	Twin	PBMC
ACTN1	1.62406e-08	2.14708e-07	-1.29413	In-flight, 2nd Half vs Ground	#N/A	Twin	PBMC
ACTN2	0.000101654	0.000477088	4.77347	In-flight, 2nd Half vs Ground	#N/A	Twin	PBMC
ACTN4	6.95671e-06	4.54978e-05	-1.47512	In-flight, 2nd Half vs Ground	#N/A	Twin	PBMC
ACTR1A	6.00387e-08	6.85082e-07	-1.06877	In-flight, 2nd Half vs Ground	#N/A	Twin	PBMC
ACTR1B	0.00192491	0.0393575	1.70354	GLM: Time spent in ISS	#N/A	Twin	LD
ACTR2	0.00031307	0.00905914	-1.89618	GLM: Time spent in ISS	#N/A	Twin	PBMC
ACTR2	2.79375e-09	4.51116e-08	-1.28349	In-flight, 2nd Half vs Ground	#N/A	Twin	PBMC
ACTR2	0.00068865	0.0202011	-1.81763	In-flight, Time in ISS	#N/A	Twin	PBMC
ACTR3	7.4e-11	2.26e-06	0.32		#N/A	I4	Other
ACTR3	0.00268281	0.0444255	0.700781	In-flight, 2nd Half vs 1st, Ambient only	#N/A	Twin	CD4
ACTR3	1.07524e-09	1.8888e-08	-1.12829	In-flight, 2nd Half vs Ground	#N/A	Twin	PBMC
ACTR3BP2	0.000175968	0.00693259	8.62634	GLM: Time spent in ISS	#N/A	Twin	PBMC
ACTR3BP2	2.6758e-06	1.96757e-05	5.00431	In-flight, 2nd Half vs Ground	#N/A	Twin	PBMC
ACTR3BP2	1.10189e-05	0.00255221	7.89271	In-flight, Time in ISS	#N/A	Twin	PBMC
ACTR3C	0.00991874	0.0251333	-1.06757	In-flight, 2nd Half vs Ground	#N/A	Twin	PBMC
ACTR3C	3.52146e-06	0.000397596	-1.20786	Post-flight vs Ground	#N/A	Twin	LD
ACTR6	0.00523825	0.0370031	-0.388453	Post-flight vs Ground	#N/A	Twin	CD19
ACTR8	0.000181904	0.000795611	-0.790666	In-flight, 2nd Half vs Ground	#N/A	Twin	PBMC
ACVR1	6.82065e-05	0.00313049	1.43359	In-flight, 2nd Half vs 1st, Ambient only	#N/A	Twin	CD4
ACVR1	0.0142316	0.0343292	0.764301	In-flight, 2nd Half vs Ground	#N/A	Twin	PBMC
ACVR1	7.40542e-05	0.00542925	2.105	In-flight, Time in ISS (only AR)	#N/A	Twin	CD4
ACVR1C	2.52248e-06	0.00029285	-2.88058	Post-flight vs Ground	#N/A	Twin	LD
ACVR1C	0.00381861	0.0306118	-1.28898	Post-flight vs Ground	#N/A	Twin	CD19
ACVR2A	3.74e-34	1.14e-29	0.27		#N/A	I4	CD14+ Monocyte
ACVR2A	0.000563859	0.0164491	0.566497	All Samples Post-flight vs Ground	#N/A	Twin	CD4
ACVR2A	0.00198229	0.0253179	0.488003	Post-flight vs Pre-flight	#N/A	Twin	CD4
ACVR2A	0.000134977	0.0179693	0.545849	Post-flight vs Pre+In-flight	#N/A	Twin	CD4
ACVR2A	0.000649385	0.011843	-0.509682	Pre-flight vs Ground	#N/A	Twin	CD4
ACVR2B	5.78697e-06	0.000375424	-0.819299	Post-flight vs Ground	#N/A	Twin	CD19
ACVR2B	0.00104519	0.037074	-0.894359	Pre-flight vs Ground	#N/A	Twin	CD19
ACVRL1	0.012139	0.0299199	1.91979	In-flight, 2nd Half vs Ground	#N/A	Twin	PBMC
ACVRL1	0.00180328	0.01932	-1.33483	Post-flight vs Ground	#N/A	Twin	CD19
ACY3	0.0102531	0.0258725	2.24609	In-flight, 2nd Half vs Ground	#N/A	Twin	PBMC
ACY3	0.000182745	0.00477755	1.74952	Post-flight vs Ground	#N/A	Twin	CD19
ACYP1	0.00434851	0.0331456	-0.347834	Post-flight vs Ground	#N/A	Twin	CD19
ACYP2	1.34e-07	0.00411	0.27		#N/A	I4	Other T Cell
AD000671.6	0.000163942	0.00835076	-2.46498	All Samples Post-flight vs Ground	#N/A	Twin	CD4
AD000671.6	0.00297078	0.04818	4.40185	GLM: Time spent in ISS	#N/A	Twin	LD
AD000671.6	0.000360637	0.0168132	-2.06764	In+Post-flight vs Pre-flight	#N/A	Twin	CD4
AD000671.6	0.000401255	0.00943286	-2.20097	Post-flight vs Pre-flight	#N/A	Twin	CD4
AD000671.6	2.98787e-05	0.0056508	2.62466	Post-flight vs Pre-flight	#N/A	Twin	CD19
ADAD1	0.00415914	0.0352126	9.98123	GLM: Time spent in ISS	#N/A	Twin	PBMC
ADAD1	7.5224e-11	1.73877e-09	7.63899	In-flight, 2nd Half vs Ground	#N/A	Twin	PBMC
ADAD1	0.000734794	0.0208622	9.74966	In-flight, Time in ISS	#N/A	Twin	PBMC
ADAD2	0.0141712	0.0342117	1.67389	In-flight, 2nd Half vs Ground	#N/A	Twin	PBMC
ADAL	0.00669552	0.0465257	2.29987	GLM: Time spent in ISS	#N/A	Twin	PBMC
ADAL	0.000130687	0.00988524	0.876019	In-flight, 1st Half vs Ground	#N/A	Twin	PBMC
ADAL	0.00144389	0.0481141	1.83938	In-flight, 2nd Half vs 1st	#N/A	Twin	PBMC
ADAL	7.65712e-15	4.76396e-13	2.71867	In-flight, 2nd Half vs Ground	#N/A	Twin	PBMC
ADAM10	4.1e-23	1.25e-18	0.33		#N/A	I4	B Cell
ADAM10	2.47e-78	7.56e-74	0.36		#N/A	I4	CD4+ T Cell
ADAM10	1.08e-24	3.29e-20	0.29		#N/A	I4	CD8+ T Cell
ADAM10	1.57e-15	4.8e-11	0.43		#N/A	I4	Other T Cell
ADAM10	3.79e-41	1.16e-36	0.33		#N/A	I4	CD14+ Monocyte
ADAM10	9.26e-10	2.83e-05	0.46		#N/A	I4	CD16+ Monocyte
ADAM10	4.17e-18	1.28e-13	0.4		#N/A	I4	Natural Killer Cell
ADAM10	9.18e-07	0.0281	0.33		#N/A	I4	Other
ADAM10	4.56e-295	1.4e-290	0.4		#N/A	I4	PBMC Pseudobulk
ADAM10	0.000187421	0.000816101	-0.684112	In-flight, 2nd Half vs Ground	#N/A	Twin	PBMC
ADAM11	0.00649042	0.0418722	1.32115	Post-flight vs Ground	#N/A	Twin	CD19
ADAM12	0.0111	1	0.27		#N/A	I4	Other T Cell
ADAM15	0.000197375	0.00506925	1.17113	Post-flight vs Ground	#N/A	Twin	CD19
ADAM15	0.000156743	0.00515008	-1.12307	Post-flight vs Pre-flight	#N/A	Twin	CD4
ADAM15	0.000204027	0.00468752	1.2294	Pre-flight vs Ground	#N/A	Twin	CD4
ADAM17	6.66e-29	2.04e-24	0.3		#N/A	I4	CD14+ Monocyte
ADAM18	0.000498153	0.00189918	4.31947	In-flight, 2nd Half vs Ground	#N/A	Twin	PBMC
ADAM19	3.35e-32	1.03e-27	0.39		#N/A	I4	B Cell
ADAM19	0.00236562	0.0409637	0.793516	In-flight, 2nd Half vs 1st, Ambient only	#N/A	Twin	CD4
ADAM19	4.89398e-06	0.00403207	0.416805	Post-flight vs Ground	#N/A	Twin	CD4
ADAM19	0.00011604	0.00920871	0.458248	Post-flight vs Ground	#N/A	Twin	CD8
ADAM19	0.00493887	0.0357233	0.324587	Post-flight vs Ground	#N/A	Twin	CD19
ADAM19	3.10571e-05	0.00104516	0.487462	Pre-flight vs Ground	#N/A	Twin	CD4
ADAM2	1.19439e-05	7.31244e-05	5.38029	In-flight, 2nd Half vs Ground	#N/A	Twin	PBMC
ADAM2	0.00355822	0.0441858	7.49746	In-flight, Time in ISS	#N/A	Twin	PBMC
ADAM20P1	2.1243e-05	0.000121584	1.85231	In-flight, 2nd Half vs Ground	#N/A	Twin	PBMC
ADAM22	5.61786e-05	0.0164467	2.60512	All Samples In-flight vs Ground	#N/A	Twin	CD4
ADAM22	2.59348e-05	0.00753612	3.49551	In-flight, 2nd Half vs 1st	#N/A	Twin	PBMC
ADAM22	9.43199e-13	3.59765e-11	3.90134	In-flight, 2nd Half vs Ground	#N/A	Twin	PBMC
ADAM22	0.00131516	0.0443713	-0.848721	Pre-flight vs Ground	#N/A	Twin	CD19
ADAM23	0.000223878	0.0140187	1.05771	In-flight, 1st Half vs Ground	#N/A	Twin	PBMC
ADAM23	1.27747e-05	7.76009e-05	1.75868	In-flight, 2nd Half vs Ground	#N/A	Twin	PBMC
ADAM28	1.06e-28	3.24e-24	0.41		#N/A	I4	B Cell
ADAM28	0.0028	1	0.43		#N/A	I4	Dendritic Cell
ADAM29	4.81978e-05	0.00333663	3.6079	GLM: Time spent in ISS	#N/A	Twin	PBMC
ADAM29	9.78151e-17	9.91423e-15	3.14534	In-flight, 2nd Half vs Ground	#N/A	Twin	PBMC
ADAM29	0.000184007	0.0102335	3.8387	In-flight, Time in ISS	#N/A	Twin	PBMC
ADAM32	2.09454e-05	0.00310754	1.05085	All Samples Post-flight vs Ground	#N/A	Twin	CD4
ADAM32	5.4713e-05	0.00362002	4.73885	GLM: Time spent in ISS	#N/A	Twin	PBMC
ADAM32	0.000264015	0.015602	1.88689	In-flight, 1st Half vs Ground	#N/A	Twin	PBMC
ADAM32	5.22862e-19	9.64792e-17	4.0759	In-flight, 2nd Half vs Ground	#N/A	Twin	PBMC
ADAM32	5.90184e-05	0.00568145	4.89653	In-flight, Time in ISS	#N/A	Twin	PBMC
ADAM32	0.000156419	0.0108394	1.01787	In+Post-flight vs Pre-flight	#N/A	Twin	CD4
ADAM32	0.000387939	0.00780918	-0.382674	Post-flight vs Ground	#N/A	Twin	CD19
ADAM32	1.71981e-05	0.00125942	0.980415	Post-flight vs Pre-flight	#N/A	Twin	CD4
ADAM32	4.72082e-05	0.017856	0.749967	Post-flight vs Pre-flight	#N/A	Twin	CD8
ADAM32	5.32338e-05	0.00160114	-0.647208	Pre-flight vs Ground	#N/A	Twin	CD4
ADAM33	0.000177129	0.000777682	1.51257	In-flight, 2nd Half vs Ground	#N/A	Twin	PBMC
ADAM5P	0.00558319	0.0153217	3.62624	In-flight, 2nd Half vs Ground	#N/A	Twin	PBMC
ADAM7	3.97352e-06	2.77439e-05	5.04545	In-flight, 2nd Half vs Ground	#N/A	Twin	PBMC
ADAM8	0.00205171	0.0341998	-1.56365	All Samples Post-flight vs Ground	#N/A	Twin	CD4
ADAM8	7.75317e-07	0.00030252	2.45536	In-flight, 2nd Half vs 1st, Ambient only	#N/A	Twin	LD
ADAM8	1.0291e-06	0.000300913	3.54252	In-flight, Time in ISS (only AR)	#N/A	Twin	LD
ADAM8	0.00015576	0.0149484	1.86631	Post-flight vs Pre-flight	#N/A	Twin	CD19
ADAM8	0.00051143	0.0367073	-1.37902	Post-flight vs Pre+In-flight	#N/A	Twin	CD4
ADAM9	0.000121114	0.0151768	0.941374	In-flight vs Ground	#N/A	Twin	LD
ADAM9	0.00011684	0.00300717	1.39024	Pre-flight vs Ground	#N/A	Twin	CD4
ADAMDEC1	0.000779016	0.0139941	4.43732	GLM: Time spent in ISS	#N/A	Twin	PBMC
ADAMDEC1	0.00440458	0.0124741	1.81735	In-flight, 2nd Half vs Ground	#N/A	Twin	PBMC
ADAMTS1	0.00267255	0.0457543	-1.91409	GLM: Time spent in ISS	#N/A	Twin	LD
ADAMTS16	0.000258553	0.00835775	4.24484	GLM: Time spent in ISS	#N/A	Twin	PBMC
ADAMTS16	0.00104216	0.041813	2.42568	In-flight, 2nd Half vs 1st	#N/A	Twin	PBMC
ADAMTS16	1.00856e-13	4.80657e-12	3.24394	In-flight, 2nd Half vs Ground	#N/A	Twin	PBMC
ADAMTS16	0.00130522	0.027211	4.33391	In-flight, Time in ISS	#N/A	Twin	PBMC
ADAMTS16	0.00239337	0.0230649	-0.577159	Post-flight vs Ground	#N/A	Twin	CD19
ADAMTS16	0.000815542	0.0485575	-1.2529	Pre-flight vs Ground	#N/A	Twin	CD8
ADAMTS18	0.000618554	0.0125696	5.01079	GLM: Time spent in ISS	#N/A	Twin	PBMC
ADAMTS18	1.82805e-12	6.46978e-11	3.89944	In-flight, 2nd Half vs Ground	#N/A	Twin	PBMC
ADAMTS18	0.000920382	0.023051	4.96029	In-flight, Time in ISS	#N/A	Twin	PBMC
ADAMTS2	0.00374738	0.0332768	4.26478	GLM: Time spent in ISS	#N/A	Twin	PBMC
ADAMTS2	1.36029e-05	8.19114e-05	2.98398	In-flight, 2nd Half vs Ground	#N/A	Twin	PBMC
ADAMTS20	0.000245353	0.00818839	9.37487	GLM: Time spent in ISS	#N/A	Twin	PBMC
ADAMTS20	5.84177e-06	3.907e-05	4.90418	In-flight, 2nd Half vs Ground	#N/A	Twin	PBMC
ADAMTS20	0.00147677	0.0292708	8.98363	In-flight, Time in ISS	#N/A	Twin	PBMC
ADAMTS3	8.05169e-05	0.000390011	4.5522	In-flight, 2nd Half vs Ground	#N/A	Twin	PBMC
ADAMTS4	0.00119415	0.017663	3.7116	GLM: Time spent in ISS	#N/A	Twin	PBMC
ADAMTS4	1.22657e-13	5.69472e-12	3.32427	In-flight, 2nd Half vs Ground	#N/A	Twin	PBMC
ADAMTS4	0.0012357	0.0267039	3.85452	In-flight, Time in ISS	#N/A	Twin	PBMC
ADAMTS5	0.00594699	0.0490966	-2.17941	Post-flight vs Pre-flight	#N/A	Twin	CD4
ADAMTS5	0.00101643	0.0164168	2.34317	Pre-flight vs Ground	#N/A	Twin	CD4
ADAMTS6	0.000249889	0.0189858	-0.927419	Post-flight vs Pre-flight	#N/A	Twin	CD19
ADAMTS7P4	0.00625227	0.0445349	2.91965	GLM: Time spent in ISS	#N/A	Twin	PBMC
ADAMTS7P4	7.43315e-06	4.80175e-05	2.29628	In-flight, 2nd Half vs Ground	#N/A	Twin	PBMC
ADAMTS8	2.45858e-06	1.82651e-05	2.63262	In-flight, 2nd Half vs Ground	#N/A	Twin	PBMC
ADAMTS9	0.00485948	0.0382908	3.38025	GLM: Time spent in ISS	#N/A	Twin	PBMC
ADAMTS9	7.82463e-07	6.64979e-06	2.65401	In-flight, 2nd Half vs Ground	#N/A	Twin	PBMC
ADAMTS9	0.000608691	0.0188684	3.76495	In-flight, Time in ISS	#N/A	Twin	PBMC
ADAMTSL1	0.000614621	0.00227582	5.66321	In-flight, 2nd Half vs Ground	#N/A	Twin	PBMC
ADAMTSL3	3.79708e-05	0.00293253	3.81996	GLM: Time spent in ISS	#N/A	Twin	PBMC
ADAMTSL3	0.000703647	0.0263954	1.57206	In-flight, 1st Half vs Ground	#N/A	Twin	PBMC
ADAMTSL3	1.13393e-17	1.48366e-15	3.31211	In-flight, 2nd Half vs Ground	#N/A	Twin	PBMC
ADAMTSL3	1.5758e-05	0.0031365	4.09646	In-flight, Time in ISS	#N/A	Twin	PBMC
ADAMTSL4	0.00112145	0.0146974	1.00147	Post-flight vs Ground	#N/A	Twin	CD19
ADAMTSL4	0.000971804	0.0161417	-1.09273	Post-flight vs Pre-flight	#N/A	Twin	CD4
ADAMTSL4	0.00028071	0.00607614	1.15169	Pre-flight vs Ground	#N/A	Twin	CD4
ADAMTSL4-AS1	5.28e-74	1.61e-69	0.46		#N/A	I4	CD14+ Monocyte
ADAMTSL4-AS1	0	0	0.34		#N/A	I4	PBMC Pseudobulk
ADAMTSL5	0.00017499	0.0466459	4.46694	All Samples In-flight vs Ground	#N/A	Twin	LD
ADAP1	0.00127306	0.0434335	0.938764	Post-flight vs Ground	#N/A	Twin	LD
ADAP1	0.00175007	0.0189401	0.805098	Post-flight vs Ground	#N/A	Twin	CD19
ADAP1	0.00609955	0.0498152	-0.922083	Post-flight vs Pre-flight	#N/A	Twin	CD4
ADAP1	0.000370822	0.00755884	1.27874	Pre-flight vs Ground	#N/A	Twin	CD4
ADAP2	0.00032547	0.0372112	-2.27887	All Samples In-flight vs Ground	#N/A	Twin	CD4
ADAP2	0.000857985	0.0206959	-1.59309	All Samples Post-flight vs Ground	#N/A	Twin	CD4
ADAP2	5.9906e-05	0.00627571	-1.80585	In+Post-flight vs Pre-flight	#N/A	Twin	CD4
ADAP2	5.27072e-08	2.76837e-05	1.58421	Post-flight vs Ground	#N/A	Twin	CD8
ADAP2	0.00640128	0.0415811	0.359526	Post-flight vs Ground	#N/A	Twin	CD19
ADAP2	0.000380907	0.00920358	-1.77739	Post-flight vs Pre-flight	#N/A	Twin	CD4
ADAP2	1.0104e-06	6.53881e-05	2.16776	Pre-flight vs Ground	#N/A	Twin	CD4
ADAP2	0.00017106	0.0174098	1.4029	Pre-flight vs Ground	#N/A	Twin	CD8
ADAR	0.00219784	0.0414112	-0.801613	GLM: Time spent in ISS	#N/A	Twin	LD
ADAR	3.23534e-07	3.05947e-06	-1.01512	In-flight, 2nd Half vs Ground	#N/A	Twin	PBMC
ADARB1	1.32e-34	4.03e-30	0.35		#N/A	I4	B Cell
ADARB1	0.000624461	0.0125905	2.28523	GLM: Time spent in ISS	#N/A	Twin	PBMC
ADARB1	0.000235706	0.0143713	-0.613516	In-flight, 1st Half vs Ground	#N/A	Twin	PBMC
ADARB1	1.48157e-05	0.0010226	1.28739	In-flight, 2nd Half vs 1st, Ambient only	#N/A	Twin	CD4
ADARB1	0.00214251	0.00670261	1.0006	In-flight, 2nd Half vs Ground	#N/A	Twin	PBMC
ADARB1	0.000103452	0.00696653	1.84567	In-flight, Time in ISS (only AR)	#N/A	Twin	CD4
ADARB2	0.000101735	0.0280135	-2.63295	GLM: Spaceflight vs Earth	#N/A	Twin	LD
ADAT1	0.00133277	0.00443484	-0.58845	In-flight, 2nd Half vs Ground	#N/A	Twin	PBMC
ADAT3	0.00284191	0.0397442	5.4707	In-flight, Time in ISS	#N/A	Twin	PBMC
ADAT3	0.000883894	0.0126535	4.44154	Post-flight vs Ground	#N/A	Twin	CD19
ADCY1	0.000141	0.0179	-4.25	Pre vs Flight	Calcium	JAXA
ADCY1	0.463	0.944	0.83	Pre vs Post	Calcium	JAXA
ADCY1	0.000934467	0.0154377	3.88169	GLM: Time spent in ISS	Calcium	Twin	PBMC
ADCY1	2.65173e-06	1.95298e-05	2.57222	In-flight, 2nd Half vs Ground	Calcium	Twin	PBMC
ADCY10	0.0988	0.494	-2.92	Pre vs Flight	Calcium	JAXA
ADCY10	0.952	1	-0.03	Pre vs Post	Calcium	JAXA
ADCY10	0.00147651	0.00485846	2.74177	In-flight, 2nd Half vs Ground	Calcium	Twin	PBMC
ADCY10	2.05816e-05	0.00265863	2.77555	Pre-flight vs Ground	Calcium	Twin	LD
ADCY10P1	0.191	0.655	1.81	Pre vs Flight	Calcium	JAXA
ADCY10P1	0.0234	0.583	-3.15	Pre vs Post	Calcium	JAXA
ADCY10P1	0.000207233	0.0296992	1.65975	All Samples In-flight vs Ground	Calcium	Twin	CD4
ADCY2	0.0288	0.283	-3.29	Pre vs Flight	Calcium	JAXA
ADCY2	0.472	0.944	1.22	Pre vs Post	Calcium	JAXA
ADCY2	0.00136026	0.0265693	1.114	All Samples Post-flight vs Ground	Calcium	Twin	CD4
ADCY2	4.80546e-05	0.00333663	3.7093	GLM: Time spent in ISS	Calcium	Twin	PBMC
ADCY2	2.27116e-05	0.00711856	2.34457	In-flight, 2nd Half vs 1st	Calcium	Twin	PBMC
ADCY2	4.72574e-13	1.93424e-11	2.87763	In-flight, 2nd Half vs Ground	Calcium	Twin	PBMC
ADCY2	2.48024e-05	0.00387594	4.0352	In-flight, Time in ISS	Calcium	Twin	PBMC
ADCY4	0.33	0.806	-0.98	Pre vs Flight	Calcium	JAXA
ADCY4	0.0708	0.663	2.17	Pre vs Post	Calcium	JAXA
ADCY4	0.000323128	0.0291808	1.45556	In-flight vs Ground	Calcium	Twin	LD
ADCY5	0.00216202	0.0267805	-1.35032	Post-flight vs Pre-flight	#N/A	Twin	CD4
ADCY6	0.00452662	0.0127729	1.09075	In-flight, 2nd Half vs Ground	#N/A	Twin	PBMC
ADCY7	2.77e-19	8.49e-15	0.3		Calcium	I4	Natural Killer Cell
ADCY7	0.636	1	0.3	Pre vs Flight	Calcium	JAXA
ADCY7	0.465	0.944	-0.42	Pre vs Post	Calcium	JAXA
ADCY7	0.00291769	0.0478024	2.09767	GLM: Time spent in ISS	Calcium	Twin	LD
ADCY7	0.00352171	0.0291248	0.969037	Post-flight vs Ground	Calcium	Twin	CD19
ADCY7	0.00407779	0.0394688	-0.761154	Post-flight vs Pre-flight	Calcium	Twin	CD4
ADCY8	0.0738	0.436	-2.18	Pre vs Flight	Calcium	JAXA
ADCY8	0.559	0.974	0.82	Pre vs Post	Calcium	JAXA
ADCY8	0.000155004	0.00069183	4.36358	In-flight, 2nd Half vs Ground	Calcium	Twin	PBMC
ADCYAP1R1	0.000169407	0.0439637	4.74294	In-flight vs Post-flight	#N/A	Twin	PBMC
ADCYAP1R1	0.000389887	0.0192637	3.14589	In-flight, 1st Half vs Ground	#N/A	Twin	PBMC
ADCYAP1R1	3.91907e-08	4.69527e-07	4.19457	In-flight, 2nd Half vs Ground	#N/A	Twin	PBMC
ADCYAP1R1	0.00379553	0.0456821	5.52748	In-flight, Time in ISS	#N/A	Twin	PBMC
ADD1	1.17e-20	3.57e-16	0.26		#N/A	I4	B Cell
ADD1	0.0217069	0.0489584	-0.468663	In-flight, 2nd Half vs Ground	#N/A	Twin	PBMC
ADD2	0.00558133	0.0383165	0.37569	Post-flight vs Ground	#N/A	Twin	CD19
ADD3	1.33e-20	4.08e-16	0.3		#N/A	I4	B Cell
ADD3	4.24e-113	1.3e-108	0.45		#N/A	I4	CD4+ T Cell
ADD3	2.33e-41	7.12e-37	0.43		#N/A	I4	CD8+ T Cell
ADD3	7.28e-22	2.23e-17	0.47		#N/A	I4	Other T Cell
ADD3	4.13e-06	0.126	0.28		#N/A	I4	CD16+ Monocyte
ADD3	9.69e-22	2.96e-17	0.45		#N/A	I4	Natural Killer Cell
ADD3	2.37e-18	7.26e-14	0.62		#N/A	I4	Other
ADD3	1.13e-168	3.47e-164	0.33		#N/A	I4	PBMC Pseudobulk
ADD3	0.00069941	0.0278502	-0.944634	GLM: Time spent in ISS	#N/A	Twin	LD
ADD3	1.11771e-05	6.89833e-05	-1.00075	In-flight, 2nd Half vs Ground	#N/A	Twin	PBMC
ADD3	0.000924856	0.0130359	-0.389944	Post-flight vs Ground	#N/A	Twin	CD19
ADD3	0.000171641	0.0174098	-0.417723	Pre-flight vs Ground	#N/A	Twin	CD8
ADGB	0.00415784	0.0399216	0.879672	Post-flight vs Pre-flight	#N/A	Twin	CD4
ADGRA3	7.56178e-07	0.000357918	4.86353	GLM: Time spent in ISS	#N/A	Twin	PBMC
ADGRA3	0.000198736	0.0197426	2.44898	In-flight, 2nd Half vs 1st	#N/A	Twin	PBMC
ADGRA3	1.22875e-07	1.29465e-06	2.6587	In-flight, 2nd Half vs Ground	#N/A	Twin	PBMC
ADGRA3	8.92615e-09	2.85474e-05	4.66266	In-flight, Time in ISS	#N/A	Twin	PBMC
ADGRA3	0.000451468	0.008494	-1.31929	Post-flight vs Ground	#N/A	Twin	CD19
ADGRB1	0.0054116	0.0376897	1.53728	Post-flight vs Ground	#N/A	Twin	CD19
ADGRB3	7.93e-19	2.43e-14	0.26		#N/A	I4	CD14+ Monocyte
ADGRB3	6.09472e-06	4.05482e-05	3.87077	In-flight, 2nd Half vs Ground	#N/A	Twin	PBMC
ADGRD2	5.60433e-06	3.77339e-05	1.76894	In-flight, 2nd Half vs Ground	#N/A	Twin	PBMC
ADGRE1	0.000107669	0.00870028	1.01142	Post-flight vs Ground	#N/A	Twin	CD8
ADGRE2	4.48e-07	0.0137	0.39		#N/A	I4	CD16+ Monocyte
ADGRE2	0.000489912	0.0221394	0.774152	In-flight, 1st Half vs Ground	#N/A	Twin	PBMC
ADGRE2	0.00013388	0.0102297	1.2203	Post-flight vs Ground	#N/A	Twin	CD8
ADGRE2	0.00016615	0.0108648	0.420111	Post-flight vs Ground	#N/A	Twin	LD
ADGRE2	0.000913841	0.0156508	-1.274	Post-flight vs Pre-flight	#N/A	Twin	CD4
ADGRE2	0.000539133	0.0101972	1.54169	Pre-flight vs Ground	#N/A	Twin	CD4
ADGRE3	0.000705188	0.018494	-2.44765	All Samples Post-flight vs Ground	#N/A	Twin	CD4
ADGRE3	1.02005e-05	0.00628417	2.34733	In-flight, 2nd Half vs 1st	#N/A	Twin	LD
ADGRE3	2.54917e-05	0.00363168	2.26088	In-flight, 2nd Half vs 1st, Ambient only	#N/A	Twin	LD
ADGRE3	6.7032e-05	0.00606066	3.21034	In-flight, Time in ISS (only AR)	#N/A	Twin	LD
ADGRE3	0.000603815	0.0221774	-2.42352	In+Post-flight vs Pre-flight	#N/A	Twin	CD4
ADGRE3	4.48389e-05	0.00426705	1.7323	Post-flight vs Ground	#N/A	Twin	CD8
ADGRE3	0.00528957	0.0459439	-2.62899	Post-flight vs Pre-flight	#N/A	Twin	CD4
ADGRE3	2.6986e-07	2.37105e-05	3.04269	Pre-flight vs Ground	#N/A	Twin	CD4
ADGRE3	1.22542e-05	0.00176076	1.02644	Pre-flight vs Ground	#N/A	Twin	LD
ADGRE4P	0.00066517	0.0119976	-0.996366	Pre-flight vs Ground	#N/A	Twin	CD4
ADGRE5	3.09936e-05	0.00169703	1.05335	In-flight, 2nd Half vs 1st, Ambient only	#N/A	Twin	CD4
ADGRE5	3.98675e-05	0.00358847	1.56828	In-flight, Time in ISS (only AR)	#N/A	Twin	CD4
ADGRF1	0.00587052	0.0429948	3.13645	GLM: Time spent in ISS	#N/A	Twin	PBMC
ADGRF1	4.19937e-10	8.28703e-09	3.10312	In-flight, 2nd Half vs Ground	#N/A	Twin	PBMC
ADGRF1	0.0001608	0.0173968	-1.59718	Pre-flight vs Ground	#N/A	Twin	CD8
ADGRF2	0.00302875	0.0294666	4.22505	GLM: Time spent in ISS	#N/A	Twin	PBMC
ADGRF2	0.00144502	0.0481141	2.61552	In-flight, 2nd Half vs 1st	#N/A	Twin	PBMC
ADGRF2	3.31076e-11	8.28226e-10	3.99413	In-flight, 2nd Half vs Ground	#N/A	Twin	PBMC
ADGRF2	0.00279049	0.0395246	4.31091	In-flight, Time in ISS	#N/A	Twin	PBMC
ADGRF3	0.000179633	0.0179392	-1.43885	Pre-flight vs Ground	#N/A	Twin	CD8
ADGRF5	0.00403784	0.03472	5.25971	GLM: Time spent in ISS	#N/A	Twin	PBMC
ADGRF5	1.15156e-05	7.08293e-05	3.87457	In-flight, 2nd Half vs Ground	#N/A	Twin	PBMC
ADGRF5	0.000125948	0.00847526	6.16535	In-flight, Time in ISS	#N/A	Twin	PBMC
ADGRF5P1	0.00482193	0.0381129	3.71641	GLM: Time spent in ISS	#N/A	Twin	PBMC
ADGRF5P1	9.11283e-05	0.000433915	2.41768	In-flight, 2nd Half vs Ground	#N/A	Twin	PBMC
ADGRG1	1.02541e-06	0.00152441	-2.23573	In-flight vs Ground	#N/A	Twin	CD19
ADGRG1	0.000795294	0.00283701	-1.47307	In-flight, 2nd Half vs Ground	#N/A	Twin	PBMC
ADGRG1	0.000279032	0.00625804	-0.811406	Post-flight vs Ground	#N/A	Twin	CD19
ADGRG1	1.49723e-05	0.00140276	-1.29354	Pre-flight vs Ground	#N/A	Twin	CD19
ADGRG2	0.00220948	0.0245601	2.35768	GLM: Time spent in ISS	#N/A	Twin	PBMC
ADGRG2	1.7231e-10	3.69049e-09	2.23659	In-flight, 2nd Half vs Ground	#N/A	Twin	PBMC
ADGRG3	0.000816652	0.0418085	1.70973	In-flight, 2nd Half vs 1st, Ambient only	#N/A	Twin	LD
ADGRG3	5.65425e-05	0.0055855	2.39842	Pre-flight vs Ground	#N/A	Twin	LD
ADGRG4	0.000434832	0.0104753	6.25686	GLM: Time spent in ISS	#N/A	Twin	PBMC
ADGRG4	0.00161778	0.0406588	2.71402	In-flight, 1st Half vs Ground	#N/A	Twin	PBMC
ADGRG4	1.88132e-12	6.61496e-11	5.11448	In-flight, 2nd Half vs Ground	#N/A	Twin	PBMC
ADGRG4	0.0002976	0.013148	6.14233	In-flight, Time in ISS	#N/A	Twin	PBMC
ADGRG5	7.1e-29	2.17e-24	0.43		#N/A	I4	Natural Killer Cell
ADGRG5	0.00193164	0.0226729	-2.48334	GLM: Time spent in ISS	#N/A	Twin	PBMC
ADGRG5	7.86539e-08	8.65473e-07	-1.83101	In-flight, 2nd Half vs Ground	#N/A	Twin	PBMC
ADGRG6	0.00724576	0.0487514	3.5109	GLM: Time spent in ISS	#N/A	Twin	PBMC
ADGRG6	1.57684e-08	2.09234e-07	3.4453	In-flight, 2nd Half vs Ground	#N/A	Twin	PBMC
ADGRG6	0.00211224	0.0276201	1.20375	Pre-flight vs Ground	#N/A	Twin	CD4
ADGRL1	0.000193158	0.0321442	-2.03724	GLM: Spaceflight vs Earth	#N/A	Twin	LD
ADGRL1	0.00129511	0.0341027	1.89702	GLM: Time spent in ISS	#N/A	Twin	LD
ADGRL2	3.88792e-05	0.000207156	2.70113	In-flight, 2nd Half vs Ground	#N/A	Twin	PBMC
ADGRL3	1.22963e-05	0.00184019	6.78285	GLM: Time spent in ISS	#N/A	Twin	PBMC
ADGRL3	5.80412e-10	1.09917e-08	4.54287	In-flight, 2nd Half vs Ground	#N/A	Twin	PBMC
ADGRL3	2.3856e-07	0.000204496	7.35945	In-flight, Time in ISS	#N/A	Twin	PBMC
ADGRL4	0.000268503	0.0011169	8.14	In-flight, 2nd Half vs Ground	#N/A	Twin	PBMC
ADGRL4	0.00297178	0.0403465	7.90487	In-flight, Time in ISS	#N/A	Twin	PBMC
ADH1B	0.00238562	0.025636	3.75994	GLM: Time spent in ISS	#N/A	Twin	PBMC
ADH1B	6.59329e-05	0.000327074	2.36822	In-flight, 2nd Half vs Ground	#N/A	Twin	PBMC
ADH4	0.000389499	0.0100389	4.5656	GLM: Time spent in ISS	#N/A	Twin	PBMC
ADH4	4.02553e-14	2.13531e-12	3.74819	In-flight, 2nd Half vs Ground	#N/A	Twin	PBMC
ADH4	0.000695691	0.0202994	4.58211	In-flight, Time in ISS	#N/A	Twin	PBMC
ADH5	0.000501249	0.00190889	-0.743925	In-flight, 2nd Half vs Ground	#N/A	Twin	PBMC
ADH6	0.00474591	0.0133064	2.17205	In-flight, 2nd Half vs Ground	#N/A	Twin	PBMC
ADHFE1	0.016052	0.0378989	-0.688266	In-flight, 2nd Half vs Ground	#N/A	Twin	PBMC
ADHFE1	2.95309e-05	0.00127155	-0.988306	Post-flight vs Ground	#N/A	Twin	CD19
ADIPOQ	0.0061307	0.0441588	3.50563	GLM: Time spent in ISS	#N/A	Twin	PBMC
ADIPOQ	1.9844e-08	2.56075e-07	2.96176	In-flight, 2nd Half vs Ground	#N/A	Twin	PBMC
ADIPOR1	0.00118233	0.00400585	-0.91225	In-flight, 2nd Half vs Ground	#N/A	Twin	PBMC
ADK	7.55e-34	2.31e-29	0.54		#N/A	I4	B Cell
ADK	1.26e-06	0.0384	0.44		#N/A	I4	CD16+ Monocyte
ADK	0.00202	1	0.3		#N/A	I4	Dendritic Cell
ADM	0.000307124	0.0218421	1.68514	In-flight, 2nd Half vs 1st, Ambient only	#N/A	Twin	LD
ADM	0.00117426	0.047325	2.33279	In-flight, Time in ISS (only AR)	#N/A	Twin	LD
ADM	0.00271958	0.03302	3.48021	Pre-flight vs Ground	#N/A	Twin	CD4
ADM2	0.00365508	0.0328441	2.8531	GLM: Time spent in ISS	#N/A	Twin	PBMC
ADM2	0.000408184	0.00159469	1.72947	In-flight, 2nd Half vs Ground	#N/A	Twin	PBMC
ADM5	0.00534823	0.0374677	1.63549	Post-flight vs Ground	#N/A	Twin	CD19
ADNP	0.00406076	0.0116209	-0.494011	In-flight, 2nd Half vs Ground	#N/A	Twin	PBMC
ADNP2	0.0181462	0.042111	1.33297	In-flight, 2nd Half vs Ground	#N/A	Twin	PBMC
ADNP2	0.00250571	0.023686	-0.315001	Post-flight vs Ground	#N/A	Twin	CD19
ADORA2A	0.909	1	-0.12	Pre vs Flight	Calcium	JAXA
ADORA2A	0.738	1	0.67	Pre vs Post	Calcium	JAXA
ADORA2A	0.00202792	0.040068	2.88491	GLM: Time spent in ISS	Calcium	Twin	LD
ADORA2A	0.000147544	0.0398451	3.16961	In-flight, 2nd Half vs 1st	Calcium	Twin	LD
ADORA2A	8.6865e-09	6.96706e-06	3.3907	In-flight, 2nd Half vs 1st, Ambient only	Calcium	Twin	LD
ADORA2A	1.70621e-05	0.00221212	4.61763	In-flight, Time in ISS (only AR)	Calcium	Twin	LD
ADORA2A	0.00424405	0.0326301	0.964139	Post-flight vs Ground	Calcium	Twin	CD19
ADORA2A	0.000819744	0.0474818	-1.21703	Post-flight vs Pre+In-flight	Calcium	Twin	CD4
ADORA2A-AS1	1	1	-0.18	Pre vs Flight	Calcium	JAXA
ADORA2A-AS1	1	1	0.37	Pre vs Post	Calcium	JAXA
ADORA3	0.00391578	0.0426645	2.10189	Pre-flight vs Ground	#N/A	Twin	CD4
ADPGK	9.70573e-05	0.000458205	-0.672623	In-flight, 2nd Half vs Ground	#N/A	Twin	PBMC
ADPRH	0.00271948	0.0082378	-1.10477	In-flight, 2nd Half vs Ground	#N/A	Twin	PBMC
ADPRH	0.00293904	0.0259918	0.464553	Post-flight vs Ground	#N/A	Twin	CD19
ADPRH	0.000132396	0.00461627	-1.03105	Post-flight vs Pre-flight	#N/A	Twin	CD4
ADPRH	1.35705e-06	8.12227e-05	1.19931	Pre-flight vs Ground	#N/A	Twin	CD4
ADPRHL1	0.000487104	0.00186323	2.40955	In-flight, 2nd Half vs Ground	#N/A	Twin	PBMC
ADPRHL1	0.00747586	0.045389	1.32712	Post-flight vs Ground	#N/A	Twin	CD19
ADPRHL2	0.0083063	0.048417	0.495082	Post-flight vs Ground	#N/A	Twin	CD19
ADPRM	0.00560634	0.0153774	-0.935486	In-flight, 2nd Half vs Ground	#N/A	Twin	PBMC
ADRA2B	0.00136152	0.00452074	3.47872	In-flight, 2nd Half vs Ground	#N/A	Twin	PBMC
ADRB1	0.0438	0.342	-1.59	Pre vs Flight	Calcium	JAXA
ADRB1	0.523	0.96	0.55	Pre vs Post	Calcium	JAXA
ADRB1	0.00698217	0.047701	3.78818	GLM: Time spent in ISS	Calcium	Twin	PBMC
ADRB1	3.59112e-11	8.8503e-10	3.59763	In-flight, 2nd Half vs Ground	Calcium	Twin	PBMC
ADRB2	0.924	1	-0.05	Pre vs Flight	Calcium	JAXA
ADRB2	0.761	1	0.29	Pre vs Post	Calcium	JAXA
ADRB2	6.52682e-06	0.000683485	-0.520267	Post-flight vs Ground	Calcium	Twin	LD
ADRB2	0.00166357	0.0183845	-0.645085	Post-flight vs Ground	Calcium	Twin	CD19
ADRB3	0.0956	0.487	-1.97	Pre vs Flight	Calcium	JAXA
ADRB3	0.879	1	0.25	Pre vs Post	Calcium	JAXA
ADRB3	0.0154627	0.0368054	1.96643	In-flight, 2nd Half vs Ground	Calcium	Twin	PBMC
ADRM1	0.0010224	0.0226959	-1.29631	All Samples Post-flight vs Ground	#N/A	Twin	CD4
ADRM1	0.00182218	0.0387647	2.51016	GLM: Time spent in ISS	#N/A	Twin	LD
ADRM1	6.14906e-08	7.0017e-07	1.21725	In-flight, 2nd Half vs Ground	#N/A	Twin	PBMC
ADRM1	0.000905233	0.0128806	1.52139	Post-flight vs Ground	#N/A	Twin	CD19
ADRM1	0.00311831	0.0333784	-1.11161	Post-flight vs Pre-flight	#N/A	Twin	CD4
ADRM1	0.000776144	0.0390692	1.55991	Post-flight vs Pre-flight	#N/A	Twin	CD19
ADRM1	0.00280179	0.0337806	0.946422	Pre-flight vs Ground	#N/A	Twin	CD4
ADSS	0.00073206	0.0283769	-0.87789	GLM: Time spent in ISS	#N/A	Twin	LD
ADSS	0.000805487	0.014293	-1.7632	GLM: Time spent in ISS	#N/A	Twin	PBMC
ADSS	0.00124546	0.0263733	-0.946629	In-flight, 2nd Half vs 1st, Ambient only	#N/A	Twin	CD4
ADSS	1.0492e-06	8.60931e-06	-1.2971	In-flight, 2nd Half vs Ground	#N/A	Twin	PBMC
ADSS	0.000505491	0.0199907	-1.48418	In-flight, Time in ISS (only AR)	#N/A	Twin	CD4
AEBP1	0.00104913	0.0141358	1.11064	Post-flight vs Ground	#N/A	Twin	CD19
AEBP2	2.42e-21	7.41e-17	0.25		#N/A	I4	CD8+ T Cell
AEBP2	9.81e-14	3e-09	0.28		#N/A	I4	Other T Cell
AEBP2	1.96e-12	6e-08	0.32		#N/A	I4	Natural Killer Cell
AEBP2	2.52e-13	7.72e-09	0.35		#N/A	I4	Other
AEBP2	0.00173268	0.0188535	-0.355242	Post-flight vs Ground	#N/A	Twin	CD19
AEN	0.00214127	0.0215184	0.594986	Post-flight vs Ground	#N/A	Twin	CD19
AES	0.00316632	0.0435242	-1.0739	All Samples Post-flight vs Ground	#N/A	Twin	CD4
AES	0.000464791	0.0248812	2.40293	GLM: Time spent in ISS	#N/A	Twin	LD
AES	0.00173744	0.018879	1.1665	Post-flight vs Ground	#N/A	Twin	CD19
AES	0.00403731	0.0393423	-0.934022	Post-flight vs Pre-flight	#N/A	Twin	CD4
AF011889.5	0.00307369	0.0296783	-1.45647	GLM: Time spent in ISS	#N/A	Twin	PBMC
AF011889.5	0.00214327	0.0384025	0.921905	In-flight, 2nd Half vs 1st, Ambient only	#N/A	Twin	CD4
AF011889.5	0.000282243	0.00116307	-1.04223	In-flight, 2nd Half vs Ground	#N/A	Twin	PBMC
AF165138.7	0.00148517	0.0196794	10.6539	GLM: Time spent in ISS	#N/A	Twin	PBMC
AF165138.7	6.30718e-07	5.51317e-06	6.25155	In-flight, 2nd Half vs Ground	#N/A	Twin	PBMC
AF165138.7	0.000441074	0.0163856	9.20163	In-flight, Time in ISS	#N/A	Twin	PBMC
AF165147.1	4.47e-18	1.37e-13	0.3		#N/A	I4	CD8+ T Cell
AF165147.1	2.87e-18	8.78e-14	0.58		#N/A	I4	Other T Cell
AF165147.1	9.15e-17	2.8e-12	0.47		#N/A	I4	Natural Killer Cell
AF224669.3	0.000435598	0.00169017	4.06718	In-flight, 2nd Half vs Ground	#N/A	Twin	PBMC
AFAP1	3.23453e-05	0.00276259	2.68065	GLM: Time spent in ISS	#N/A	Twin	PBMC
AFAP1	1.39967e-08	1.8827e-07	1.64223	In-flight, 2nd Half vs Ground	#N/A	Twin	PBMC
AFAP1	0.000980869	0.0238703	2.75308	In-flight, Time in ISS	#N/A	Twin	PBMC
AFAP1L2	0.00118377	0.0175992	2.58722	GLM: Time spent in ISS	#N/A	Twin	PBMC
AFAP1L2	0.00309739	0.00922211	1.11604	In-flight, 2nd Half vs Ground	#N/A	Twin	PBMC
AFDN	0.000985406	0.0365712	-0.613865	Post-flight vs Ground	#N/A	Twin	LD
AFF1	1.04e-38	3.17e-34	0.46		#N/A	I4	B Cell
AFF1	3.02e-82	9.24e-78	0.4		#N/A	I4	CD4+ T Cell
AFF1	1.9e-36	5.8e-32	0.35		#N/A	I4	CD8+ T Cell
AFF1	1.2e-23	3.67e-19	0.51		#N/A	I4	Other T Cell
AFF1	5.7e-08	0.00175	0.3		#N/A	I4	CD16+ Monocyte
AFF1	1.89e-06	0.0578	0.6		#N/A	I4	Dendritic Cell
AFF1	4.79e-26	1.47e-21	0.38		#N/A	I4	Natural Killer Cell
AFF1	1.54e-09	4.72e-05	0.28		#N/A	I4	Other
AFF1	1.82e-244	5.56e-240	0.37		#N/A	I4	PBMC Pseudobulk
AFF2	3.34485e-05	0.00342149	1.54306	Post-flight vs Ground	#N/A	Twin	CD8
AFF3	8.81e-102	2.7e-97	0.79		#N/A	I4	B Cell
AFF3	4.2e-19	1.28e-14	0.25		#N/A	I4	CD4+ T Cell
AFF3	2.37e-12	7.26e-08	0.73		#N/A	I4	Dendritic Cell
AFF3	4.48e-22	1.37e-17	0.57		#N/A	I4	PBMC Pseudobulk
AFF4	0.000263	1	-0.31		#N/A	I4	Dendritic Cell
AFM	0.000408298	0.0102587	8.6607	GLM: Time spent in ISS	#N/A	Twin	PBMC
AFM	0.00016938	0.000747802	4.80826	In-flight, 2nd Half vs Ground	#N/A	Twin	PBMC
AFMID	1.32006e-06	1.05473e-05	1.47553	In-flight, 2nd Half vs Ground	#N/A	Twin	PBMC
AFTPH	7.45e-29	2.28e-24	0.26		#N/A	I4	CD14+ Monocyte
AGA	0.00167177	0.0411641	-0.483095	In-flight, 1st Half vs Ground	#N/A	Twin	PBMC
AGA	0.00454157	0.0128084	-0.534192	In-flight, 2nd Half vs Ground	#N/A	Twin	PBMC
AGAP1	3.79e-08	0.00116	0.33		#N/A	I4	Other T Cell
AGAP1	0.000431656	0.00831781	-1.34629	Post-flight vs Ground	#N/A	Twin	CD19
AGAP1	0.000761452	0.0132242	-0.726286	Pre-flight vs Ground	#N/A	Twin	CD4
AGAP3	0.00682178	0.0428896	0.850548	Post-flight vs Ground	#N/A	Twin	CD19
AGAP3	0.000894168	0.0154743	-0.664123	Post-flight vs Pre-flight	#N/A	Twin	CD4
AGAP4	0.000156406	0.00820368	0.782665	All Samples Post-flight vs Ground	#N/A	Twin	CD4
AGAP4	0.0015021	0.0197926	1.908	GLM: Time spent in ISS	#N/A	Twin	PBMC
AGAP4	0.00101352	0.041813	1.23812	In-flight, 2nd Half vs 1st	#N/A	Twin	PBMC
AGAP4	6.13208e-06	4.07716e-05	1.3466	In-flight, 2nd Half vs Ground	#N/A	Twin	PBMC
AGAP4	0.00235299	0.0361169	1.9281	In-flight, Time in ISS	#N/A	Twin	PBMC
AGAP4	0.000183448	0.00574213	0.697186	Post-flight vs Pre-flight	#N/A	Twin	CD4
AGAP4	0.000584759	0.0387721	0.723537	Post-flight vs Pre+In-flight	#N/A	Twin	CD4
AGAP5	2.6221e-09	2.70847e-06	0.940112	Post-flight vs Pre-flight	#N/A	Twin	CD4
AGBL1	7.3381e-05	0.00421899	4.06667	GLM: Time spent in ISS	#N/A	Twin	PBMC
AGBL1	5.32863e-09	8.03911e-08	2.90897	In-flight, 2nd Half vs Ground	#N/A	Twin	PBMC
AGBL1	2.74945e-05	0.00414253	4.23127	In-flight, Time in ISS	#N/A	Twin	PBMC
AGBL2	0.000592823	0.00220549	0.999677	In-flight, 2nd Half vs Ground	#N/A	Twin	PBMC
AGBL3	0.00978042	0.0248616	-1.32354	In-flight, 2nd Half vs Ground	#N/A	Twin	PBMC
AGBL3	0.000117108	0.0092386	-0.850982	Post-flight vs Ground	#N/A	Twin	CD8
AGBL3	3.98689e-05	0.0033282	-1.46322	Post-flight vs Ground	#N/A	Twin	LD
AGBL3	0.000600339	0.00991097	-0.741772	Post-flight vs Ground	#N/A	Twin	CD19
AGBL4	8.32688e-07	0.000360589	5.95885	GLM: Time spent in ISS	#N/A	Twin	PBMC
AGBL4	3.33762e-11	8.3398e-10	3.44325	In-flight, 2nd Half vs Ground	#N/A	Twin	PBMC
AGBL4	3.88389e-06	0.00159653	6.08434	In-flight, Time in ISS	#N/A	Twin	PBMC
AGBL5	2.13532e-10	4.46268e-09	-1.55588	In-flight, 2nd Half vs Ground	#N/A	Twin	PBMC
AGFG1	1.17e-65	3.58e-61	0.43		#N/A	I4	CD14+ Monocyte
AGFG1	0.000997	1	0.26		#N/A	I4	CD16+ Monocyte
AGFG1	1.32e-263	4.04e-259	0.33		#N/A	I4	PBMC Pseudobulk
AGFG1	0.00547446	0.0412826	-1.71424	GLM: Time spent in ISS	#N/A	Twin	PBMC
AGFG1	0.000599549	0.0432793	0.972842	In-flight vs Ground	#N/A	Twin	LD
AGFG1	0.00648512	0.0174638	-0.896178	In-flight, 2nd Half vs Ground	#N/A	Twin	PBMC
AGFG2	0.0023457	0.0369801	-0.761186	All Samples Post-flight vs Ground	#N/A	Twin	CD4
AGGF1	0.000667778	0.00243915	-0.778569	In-flight, 2nd Half vs Ground	#N/A	Twin	PBMC
AGGF1P10	5.12471e-05	0.00347677	5.26389	GLM: Time spent in ISS	#N/A	Twin	PBMC
AGGF1P10	4.33918e-11	1.05971e-09	3.59033	In-flight, 2nd Half vs Ground	#N/A	Twin	PBMC
AGGF1P10	0.000508365	0.0176418	5.72851	In-flight, Time in ISS	#N/A	Twin	PBMC
AGGF1P5	0.000103091	0.0152932	6.91038	In-flight, 2nd Half vs 1st	#N/A	Twin	PBMC
AGGF1P5	5.92499e-09	8.85223e-08	7.62642	In-flight, 2nd Half vs Ground	#N/A	Twin	PBMC
AGGF1P8	0.0011033	0.0169988	3.68433	GLM: Time spent in ISS	#N/A	Twin	PBMC
AGGF1P8	3.00631e-09	4.80765e-08	2.95331	In-flight, 2nd Half vs Ground	#N/A	Twin	PBMC
AGGF1P8	0.00369652	0.0450661	3.9981	In-flight, Time in ISS	#N/A	Twin	PBMC
AGK	2.21e-18	6.77e-14	0.35		#N/A	I4	Natural Killer Cell
AGL	0.000457494	0.00176309	-0.722798	In-flight, 2nd Half vs Ground	#N/A	Twin	PBMC
AGMO	0.00104097	0.041813	3.01858	In-flight, 2nd Half vs 1st	#N/A	Twin	PBMC
AGMO	3.31543e-09	5.25143e-08	4.10314	In-flight, 2nd Half vs Ground	#N/A	Twin	PBMC
AGO1	0.00014039	0.00063607	-0.487448	In-flight, 2nd Half vs Ground	#N/A	Twin	PBMC
AGO3	0.00251323	0.0494286	0.624349	In+Post-flight vs Pre-flight	#N/A	Twin	CD4
AGO3	0.00120793	0.0151985	-0.398949	Post-flight vs Ground	#N/A	Twin	CD19
AGO3	0.00073838	0.0138831	0.576262	Post-flight vs Pre-flight	#N/A	Twin	CD4
AGO3	9.56836e-05	0.0244692	0.477957	Post-flight vs Pre-flight	#N/A	Twin	CD8
AGO4	4.42e-31	1.35e-26	0.27		#N/A	I4	CD14+ Monocyte
AGO4	0.00117409	0.0175322	-1.59688	GLM: Time spent in ISS	#N/A	Twin	PBMC
AGPAT1	0.000160796	0.0423915	-1.02043	In-flight vs Post-flight	#N/A	Twin	PBMC
AGPAT1	0.00742372	0.0196122	-0.737344	In-flight, 2nd Half vs Ground	#N/A	Twin	PBMC
AGPAT2	8.47184e-05	0.00607289	-2.06163	All Samples Post-flight vs Ground	#N/A	Twin	CD4
AGPAT2	0.000511196	0.0203332	-1.73484	In+Post-flight vs Pre-flight	#N/A	Twin	CD4
AGPAT2	0.000112398	0.00335965	2.00684	Post-flight vs Ground	#N/A	Twin	CD19
AGPAT2	0.000732362	0.0138645	-1.79739	Post-flight vs Pre-flight	#N/A	Twin	CD4
AGPAT2	0.000113836	0.0119754	2.16727	Post-flight vs Pre-flight	#N/A	Twin	CD19
AGPAT2	4.92171e-06	0.000230403	1.84881	Pre-flight vs Ground	#N/A	Twin	CD4
AGPAT4	2.97e-05	0.908	0.28		#N/A	I4	Other T Cell
AGPAT4	7.27e-35	2.22e-30	0.26		#N/A	I4	CD14+ Monocyte
AGPAT4	0.000518175	0.0116278	-2.25639	GLM: Time spent in ISS	#N/A	Twin	PBMC
AGPAT4	1.01127e-06	8.32659e-06	-1.66192	In-flight, 2nd Half vs Ground	#N/A	Twin	PBMC
AGPS	4.35e-06	0.133	0.27		#N/A	I4	CD16+ Monocyte
AGPS	3.09e-09	9.45e-05	0.32		#N/A	I4	Other
AGPS	0.0131717	0.0320988	-0.751982	In-flight, 2nd Half vs Ground	#N/A	Twin	PBMC
AGRN	6.02427e-06	4.01414e-05	2.00486	In-flight, 2nd Half vs Ground	#N/A	Twin	PBMC
AGTPBP1	7.34e-70	2.25e-65	0.45		#N/A	I4	CD14+ Monocyte
AGTPBP1	2.67e-07	0.00818	0.36		#N/A	I4	CD16+ Monocyte
AGTPBP1	0.0377	1	0.35		#N/A	I4	Dendritic Cell
AGTPBP1	1.91e-13	5.84e-09	0.33		#N/A	I4	Natural Killer Cell
AGTPBP1	7.46e-139	2.28e-134	0.38		#N/A	I4	PBMC Pseudobulk
AGTPBP1	2.21711e-07	2.18264e-06	-1.05161	In-flight, 2nd Half vs Ground	#N/A	Twin	PBMC
AGTRAP	0.00375299	0.047827	-1.26939	All Samples Post-flight vs Ground	#N/A	Twin	CD4
AGTRAP	0.000359103	0.0243317	2.57294	GLM: Time spent in ISS	#N/A	Twin	LD
AGTRAP	0.000641994	0.035648	2.07003	In-flight, 2nd Half vs 1st, Ambient only	#N/A	Twin	LD
AGTRAP	1.89481e-05	0.00227216	3.18435	In-flight, Time in ISS (only AR)	#N/A	Twin	LD
AGTRAP	0.00689656	0.0431429	0.860614	Post-flight vs Ground	#N/A	Twin	CD19
AGTRAP	2.8037e-05	0.00176186	-1.24	Post-flight vs Pre-flight	#N/A	Twin	CD4
AHCTF1	0.00923984	0.0236574	-0.948385	In-flight, 2nd Half vs Ground	#N/A	Twin	PBMC
AHCY	0.00385114	0.0111004	-0.77451	In-flight, 2nd Half vs Ground	#N/A	Twin	PBMC
AHCY	0.000273126	0.00617301	0.437426	Post-flight vs Ground	#N/A	Twin	CD19
AHCYL1	8.85809e-08	9.62442e-07	-1.22162	In-flight, 2nd Half vs Ground	#N/A	Twin	PBMC
AHCYL2	2.93e-13	8.96e-09	0.32		#N/A	I4	Other
AHDC1	0.0110016	0.0274456	1.39056	In-flight, 2nd Half vs Ground	#N/A	Twin	PBMC
AHDC1	0.00112442	0.0455404	2.73863	In-flight, Time in ISS (only AR)	#N/A	Twin	LD
AHDC1	4.81429e-05	0.00186978	1.43616	Post-flight vs Ground	#N/A	Twin	CD19
AHDC1	0.000834144	0.0413569	1.64429	Post-flight vs Pre-flight	#N/A	Twin	CD19
AHNAK	1.94e-23	5.92e-19	0.26		#N/A	I4	B Cell
AHNAK	4.03e-78	1.23e-73	0.27		#N/A	I4	CD4+ T Cell
AHNAK	6.8e-27	2.08e-22	0.29		#N/A	I4	CD8+ T Cell
AHNAK	7.29e-21	2.23e-16	0.44		#N/A	I4	Other T Cell
AHNAK	2.34e-10	7.17e-06	-0.3		#N/A	I4	CD14+ Monocyte
AHNAK	0.0105	1	0.38		#N/A	I4	Dendritic Cell
AHNAK	1.25e-42	3.83e-38	0.54		#N/A	I4	Natural Killer Cell
AHNAK	3.74e-09	0.000114	0.31		#N/A	I4	Other
AHNAK	0	0	0.39		#N/A	I4	PBMC Pseudobulk
AHNAK	1.78748e-05	0.0011602	0.98693	In-flight, 2nd Half vs 1st, Ambient only	#N/A	Twin	CD4
AHNAK	0.00245623	0.00755593	-0.72369	In-flight, 2nd Half vs Ground	#N/A	Twin	PBMC
AHNAK	4.17086e-05	0.00364589	1.46321	In-flight, Time in ISS (only AR)	#N/A	Twin	CD4
AHNAK2	2.38334e-05	0.0181611	-3.50245	GLM: Spaceflight vs Earth	#N/A	Twin	LD
AHNAK2	0.0204388	0.0465655	1.30565	In-flight, 2nd Half vs Ground	#N/A	Twin	PBMC
AHNAK2	0.000280618	0.0157046	1.45954	Post-flight vs Ground	#N/A	Twin	LD
AHR	4.95e-95	1.52e-90	0.74		#N/A	I4	CD14+ Monocyte
AHR	3.84e-06	0.117	0.59		#N/A	I4	Dendritic Cell
AHR	0	0	0.51		#N/A	I4	PBMC Pseudobulk
AHR	0.000473053	0.0433472	1.23675	GLM: Spaceflight vs Earth	#N/A	Twin	LD
AHR	9.91904e-07	0.000381765	1.25853	In-flight vs Ground	#N/A	Twin	LD
AHR	7.69098e-05	0.048251	1.08618	In-flight vs Pre+Post-flight	#N/A	Twin	LD
AHR	1.25167e-07	1.97865e-05	1.45484	In-flight, 2nd Half vs 1st, Ambient only	#N/A	Twin	CD4
AHR	2.53027e-09	1.64305e-06	2.19657	In-flight, Time in ISS (only AR)	#N/A	Twin	CD4
AHRR	0.000710838	0.0133713	5.22164	GLM: Time spent in ISS	#N/A	Twin	PBMC
AHRR	1.0878e-08	1.52003e-07	3.39598	In-flight, 2nd Half vs Ground	#N/A	Twin	PBMC
AHRR	0.00307299	0.0411026	4.61232	In-flight, Time in ISS	#N/A	Twin	PBMC
AICDA	9.99854e-14	4.78622e-12	3.68616	In-flight, 2nd Half vs Ground	#N/A	Twin	PBMC
AIDA	6.6e-49	2.02e-44	0.32		#N/A	I4	B Cell
AIDA	0.0021722	0.0476793	-0.636438	In-flight, 1st Half vs Ground	#N/A	Twin	PBMC
AIDA	9.5766e-07	7.94578e-06	-1.04272	In-flight, 2nd Half vs Ground	#N/A	Twin	PBMC
AIF1	9.33e-46	2.85e-41	-0.39		#N/A	I4	CD14+ Monocyte
AIF1	6.36e-49	1.95e-44	-1.58		#N/A	I4	CD16+ Monocyte
AIF1	5.71e-08	0.00175	-0.55		#N/A	I4	Dendritic Cell
AIF1	6.5825e-05	0.0173477	-1.89784	All Samples In-flight vs Ground	#N/A	Twin	CD4
AIF1	0.000115543	0.00697477	-1.41038	All Samples Post-flight vs Ground	#N/A	Twin	CD4
AIF1	0.00396325	0.0343837	-1.89947	GLM: Time spent in ISS	#N/A	Twin	PBMC
AIF1	4.14583e-05	0.000218784	-1.15847	In-flight, 2nd Half vs Ground	#N/A	Twin	PBMC
AIF1	0.00365691	0.0448726	-1.92823	In-flight, Time in ISS	#N/A	Twin	PBMC
AIF1	2.09924e-05	0.00332608	-1.53095	In+Post-flight vs Pre-flight	#N/A	Twin	CD4
AIF1	0.000190278	0.005878	-1.53586	Post-flight vs Pre-flight	#N/A	Twin	CD4
AIF1	4.6723e-05	0.00144428	1.40922	Pre-flight vs Ground	#N/A	Twin	CD4
AIF1L	0.000360537	0.0096426	8.67439	GLM: Time spent in ISS	#N/A	Twin	PBMC
AIF1L	0.00195765	0.00621526	3.06521	In-flight, 2nd Half vs Ground	#N/A	Twin	PBMC
AIF1L	0.000684582	0.0202011	9.36052	In-flight, Time in ISS	#N/A	Twin	PBMC
AIFM1	1.01972e-05	6.35894e-05	-1.17304	In-flight, 2nd Half vs Ground	#N/A	Twin	PBMC
AIFM3	0.00125375	0.033747	2.98067	GLM: Time spent in ISS	#N/A	Twin	LD
AIFM3	0.00364233	0.0367053	-1.73719	Post-flight vs Pre-flight	#N/A	Twin	CD4
AIFM3	6.36873e-06	0.000286128	2.27743	Pre-flight vs Ground	#N/A	Twin	CD4
AIM1	5.17063e-05	0.000264882	-1.2196	In-flight, 2nd Half vs Ground	#N/A	Twin	PBMC
AIM1	0.00152249	0.0488697	-0.332989	Post-flight vs Ground	#N/A	Twin	LD
AIM2	8.06e-21	2.47e-16	0.27		#N/A	I4	B Cell
AIM2	0.000474823	0.0225814	-0.6458	Post-flight vs Ground	#N/A	Twin	LD
AIMP1	0.01288	0.0315053	-0.805236	In-flight, 2nd Half vs Ground	#N/A	Twin	PBMC
AIMP1	0.00109168	0.0393859	-0.588207	Post-flight vs Ground	#N/A	Twin	LD
AIP	0.00130118	0.0341027	2.01261	GLM: Time spent in ISS	#N/A	Twin	LD
AIP	0.00726709	0.0445227	0.848579	Post-flight vs Ground	#N/A	Twin	CD19
AIPL1	3.49122e-11	8.65653e-10	3.24568	In-flight, 2nd Half vs Ground	#N/A	Twin	PBMC
AIRE	0.000161905	0.00665706	3.10678	GLM: Time spent in ISS	#N/A	Twin	PBMC
AIRE	2.74476e-12	9.2444e-11	2.83654	In-flight, 2nd Half vs Ground	#N/A	Twin	PBMC
AIRE	0.00081561	0.0217732	3.35838	In-flight, Time in ISS	#N/A	Twin	PBMC
AJAP1	4.73031e-07	0.00228777	2.86828	All Samples In-flight vs Ground	#N/A	Twin	CD4
AJAP1	0.00584337	0.0428919	2.89407	GLM: Time spent in ISS	#N/A	Twin	PBMC
AJAP1	3.63977e-08	4.40257e-07	2.65485	In-flight, 2nd Half vs Ground	#N/A	Twin	PBMC
AJAP1	0.00219015	0.0282048	-0.833095	Pre-flight vs Ground	#N/A	Twin	CD4
AJUBA	0.000345713	0.0383964	2.41741	All Samples In-flight vs Ground	#N/A	Twin	CD4
AJUBA	0.00753702	0.049757	3.49285	GLM: Time spent in ISS	#N/A	Twin	PBMC
AJUBA	3.31737e-05	0.000179856	2.3615	In-flight, 2nd Half vs Ground	#N/A	Twin	PBMC
AK2	0.000121036	0.000557273	-0.952645	In-flight, 2nd Half vs Ground	#N/A	Twin	PBMC
AK3	0.0014921	0.0389364	-0.48392	In-flight, 1st Half vs Ground	#N/A	Twin	PBMC
AK5	3.46e-56	1.06e-51	0.35		#N/A	I4	CD4+ T Cell
AK5	0.00146	1	0.26		#N/A	I4	Natural Killer Cell
AK5	6.45e-14	1.97e-09	0.37		#N/A	I4	Other
AK5	0.00481762	0.0380995	1.95216	GLM: Time spent in ISS	#N/A	Twin	PBMC
AK5	0.000495957	0.0222906	-0.748932	In-flight, 1st Half vs Ground	#N/A	Twin	PBMC
AK5	0.0145268	0.034921	0.794567	In-flight, 2nd Half vs Ground	#N/A	Twin	PBMC
AK5	0.00139638	0.0204527	-0.81763	Pre-flight vs Ground	#N/A	Twin	CD4
AK6	0.0022365	0.00696434	0.798351	In-flight, 2nd Half vs Ground	#N/A	Twin	PBMC
AK7	4.62368e-05	0.000240996	2.08822	In-flight, 2nd Half vs Ground	#N/A	Twin	PBMC
AK8	0.00012976	0.00372954	1.07105	Post-flight vs Ground	#N/A	Twin	CD19
AK9	0.000207962	0.00474932	-0.598055	Pre-flight vs Ground	#N/A	Twin	CD4
AKAIN1	0.000747286	0.00268573	4.58544	In-flight, 2nd Half vs Ground	#N/A	Twin	PBMC
AKAP1	0.000410896	0.0102587	1.59019	GLM: Time spent in ISS	#N/A	Twin	PBMC
AKAP1	0.00285444	0.0255793	0.351273	Post-flight vs Ground	#N/A	Twin	CD19
AKAP10	4.49e-05	1	0.27		#N/A	I4	CD16+ Monocyte
AKAP10	1.15e-05	0.351	0.34		#N/A	I4	Dendritic Cell
AKAP11	0.0023054	0.025189	-1.3966	GLM: Time spent in ISS	#N/A	Twin	PBMC
AKAP11	6.84907e-06	4.49163e-05	-0.967078	In-flight, 2nd Half vs Ground	#N/A	Twin	PBMC
AKAP12	0.00757174	0.0498295	4.53986	GLM: Time spent in ISS	#N/A	Twin	PBMC
AKAP12	0.00886428	0.0228366	2.16064	In-flight, 2nd Half vs Ground	#N/A	Twin	PBMC
AKAP13	1.37e-22	4.18e-18	0.32		#N/A	I4	B Cell
AKAP13	2.76e-15	8.44e-11	0.25		#N/A	I4	CD8+ T Cell
AKAP13	1.57e-92	4.82e-88	0.5		#N/A	I4	CD14+ Monocyte
AKAP13	1.47e-10	4.5e-06	0.46		#N/A	I4	CD16+ Monocyte
AKAP13	0.00165	1	0.3		#N/A	I4	Dendritic Cell
AKAP13	9.48e-16	2.9e-11	0.32		#N/A	I4	Natural Killer Cell
AKAP13	1.3e-05	0.396	-0.41		#N/A	I4	Other
AKAP13	4.24e-218	1.3e-213	0.36		#N/A	I4	PBMC Pseudobulk
AKAP13	0.00845754	0.0489241	-0.25154	Post-flight vs Ground	#N/A	Twin	CD19
AKAP17A	0.00245769	0.0379188	-0.711733	All Samples Post-flight vs Ground	#N/A	Twin	CD4
AKAP17A	0.00280111	0.0253491	1.05042	Post-flight vs Ground	#N/A	Twin	CD19
AKAP2	0.00019065	0.0480901	-1.65246	All Samples In-flight vs Ground	#N/A	Twin	LD
AKAP2	7.77191e-05	0.0003779	-1.53382	In-flight, 2nd Half vs Ground	#N/A	Twin	PBMC
AKAP5	0.000116297	0.00699573	1.03384	All Samples Post-flight vs Ground	#N/A	Twin	CD4
AKAP5	0.000167655	0.0112659	0.993701	In+Post-flight vs Pre-flight	#N/A	Twin	CD4
AKAP5	0.000667885	0.0131406	0.933942	Post-flight vs Pre-flight	#N/A	Twin	CD4
AKAP6	3.84e-06	0.118	0.37		#N/A	I4	B Cell
AKAP6	2.72568e-06	0.000780761	4.42467	GLM: Time spent in ISS	#N/A	Twin	PBMC
AKAP6	5.73656e-07	0.000864308	2.90294	In-flight, 2nd Half vs 1st	#N/A	Twin	PBMC
AKAP6	5.86712e-14	2.98036e-12	2.95418	In-flight, 2nd Half vs Ground	#N/A	Twin	PBMC
AKAP6	1.04239e-05	0.00254666	4.64197	In-flight, Time in ISS	#N/A	Twin	PBMC
AKAP9	2.79e-09	8.53e-05	0.53		#N/A	I4	Dendritic Cell
AKAP9	0.000816587	0.0291113	-0.785108	GLM: Time spent in ISS	#N/A	Twin	LD
AKAP9	0.00324824	0.0276682	-0.220687	Post-flight vs Ground	#N/A	Twin	CD19
AKAP9	0.000488215	0.0108292	0.420905	Post-flight vs Pre-flight	#N/A	Twin	CD4
AKIP1	0.000262617	0.0236912	2.18125	GLM: Time spent in ISS	#N/A	Twin	LD
AKIRIN1	0.000355507	0.00141665	-0.942965	In-flight, 2nd Half vs Ground	#N/A	Twin	PBMC
AKIRIN2	0.00149721	0.0049131	-1.13092	In-flight, 2nd Half vs Ground	#N/A	Twin	PBMC
AKNA	0.000869057	0.0199944	-1.02179	In-flight, 2nd Half vs 1st, Ambient only	#N/A	Twin	CD4
AKNAD1	0.0119757	0.029568	1.9532	In-flight, 2nd Half vs Ground	#N/A	Twin	PBMC
AKR1B1	0.00128893	0.00431357	-0.627597	In-flight, 2nd Half vs Ground	#N/A	Twin	PBMC
AKR1B10	0.013659	0.0331442	2.45937	In-flight, 2nd Half vs Ground	#N/A	Twin	PBMC
AKR1B10P2	0.000633417	0.0127014	5.27615	GLM: Time spent in ISS	#N/A	Twin	PBMC
AKR1B10P2	8.85816e-05	0.00790706	2.53813	In-flight, 1st Half vs Ground	#N/A	Twin	PBMC
AKR1B10P2	7.35686e-15	4.61707e-13	4.6597	In-flight, 2nd Half vs Ground	#N/A	Twin	PBMC
AKR1B10P2	0.0018659	0.0322398	5.25716	In-flight, Time in ISS	#N/A	Twin	PBMC
AKR1B15	0.00262996	0.0391752	0.759398	All Samples Post-flight vs Ground	#N/A	Twin	CD4
AKR1B15	5.69105e-05	0.000287469	1.15593	In-flight, 2nd Half vs Ground	#N/A	Twin	PBMC
AKR1B15	0.000738697	0.0249125	0.830361	In+Post-flight vs Pre-flight	#N/A	Twin	CD4
AKR1B15	0.00152373	0.0215975	0.698402	Post-flight vs Pre-flight	#N/A	Twin	CD4
AKR1B15	0.00348583	0.0391273	-0.555227	Pre-flight vs Ground	#N/A	Twin	CD4
AKR1C1	0.00017088	0.0280952	1.74676	All Samples In-flight vs Ground	#N/A	Twin	CD4
AKR1C1	4.57745e-05	0.0043033	1.42691	All Samples Post-flight vs Ground	#N/A	Twin	CD4
AKR1C1	0.00622612	0.044432	2.72037	GLM: Time spent in ISS	#N/A	Twin	PBMC
AKR1C1	0.0132852	0.0323462	1.08284	In-flight, 2nd Half vs Ground	#N/A	Twin	PBMC
AKR1C1	0.000107527	0.00917084	1.43525	In+Post-flight vs Pre-flight	#N/A	Twin	CD4
AKR1C1	6.0232e-05	0.00287704	1.46451	Post-flight vs Pre-flight	#N/A	Twin	CD4
AKR1C1	5.23424e-07	3.9226e-05	-1.4713	Pre-flight vs Ground	#N/A	Twin	CD4
AKR1C2	0.000932233	0.0215856	1.25473	All Samples Post-flight vs Ground	#N/A	Twin	CD4
AKR1C3	0.000323392	0.00917991	-3.16287	GLM: Time spent in ISS	#N/A	Twin	PBMC
AKR1C3	9.49505e-05	0.000449438	-1.79931	In-flight, 2nd Half vs Ground	#N/A	Twin	PBMC
AKR1C8P	0.00668237	0.0178989	2.38825	In-flight, 2nd Half vs Ground	#N/A	Twin	PBMC
AKR1D1	0.000497949	0.0113886	5.40509	GLM: Time spent in ISS	#N/A	Twin	PBMC
AKR1D1	0.0155897	0.0370342	1.7897	In-flight, 2nd Half vs Ground	#N/A	Twin	PBMC
AKR1E2	0.00121677	0.0185807	-0.861931	Pre-flight vs Ground	#N/A	Twin	CD4
AKR7A2	0.000819961	0.0291292	2.0659	GLM: Time spent in ISS	#N/A	Twin	LD
AKR7A2	0.00029803	0.00657021	0.957854	Post-flight vs Ground	#N/A	Twin	CD19
AKR7A2	0.00101519	0.0166119	-0.79451	Post-flight vs Pre-flight	#N/A	Twin	CD4
AKT1	0.00260271	0.0241926	0.605518	Post-flight vs Ground	#N/A	Twin	CD19
AKT1S1	0.00027564	0.00619783	1.02539	Post-flight vs Ground	#N/A	Twin	CD19
AKT1S1	0.00084679	0.0150213	-0.669941	Post-flight vs Pre-flight	#N/A	Twin	CD4
AKT1S1	0.00115385	0.0178816	0.797399	Pre-flight vs Ground	#N/A	Twin	CD4
AKT3	1.2e-37	3.67e-33	0.29		#N/A	I4	CD4+ T Cell
AKT3	8.92e-12	2.73e-07	0.27		#N/A	I4	CD8+ T Cell
AKT3	2.08e-08	0.000636	0.32		#N/A	I4	Other T Cell
AKT3	6.56e-12	2.01e-07	0.35		#N/A	I4	Natural Killer Cell
AKT3	4.11978e-06	0.000282989	-0.427617	Post-flight vs Ground	#N/A	Twin	CD19
AKTIP	0.000210825	0.000904872	-0.835099	In-flight, 2nd Half vs Ground	#N/A	Twin	PBMC
AKTIP	1.43481e-05	0.000747978	-0.751547	Post-flight vs Ground	#N/A	Twin	CD19
AKTIP	0.00187126	0.0253423	-0.391393	Pre-flight vs Ground	#N/A	Twin	CD4
AL022067.1	0.000125555	0.0247121	-4.88693	All Samples In-flight vs Ground	#N/A	Twin	CD4
AL022067.1	1.07952e-06	0.0057962	3.59231	GLM: Spaceflight vs Earth	#N/A	Twin	LD
AL022067.1	0.000351125	0.0243317	-2.8075	GLM: Time spent in ISS	#N/A	Twin	LD
AL022067.1	3.43912e-05	0.00445916	-3.78082	In-flight, 1st Half vs Ground	#N/A	Twin	PBMC
AL022067.1	0.000128041	0.000586399	-4.72601	In-flight, 2nd Half vs Ground	#N/A	Twin	PBMC
AL022344.2	0.00115031	0.00391273	4.12399	In-flight, 2nd Half vs Ground	#N/A	Twin	PBMC
AL022397.1	2.34579e-05	0.000132991	3.17466	In-flight, 2nd Half vs Ground	#N/A	Twin	PBMC
AL031664.1	0.00952089	0.0242905	-1.78421	In-flight, 2nd Half vs Ground	#N/A	Twin	PBMC
AL031664.1	5.23146e-05	0.00196504	-1.61309	Post-flight vs Ground	#N/A	Twin	CD19
AL034397.3	7.52e-123	2.3e-118	0.57		#N/A	I4	CD14+ Monocyte
AL034397.3	1.75e-08	0.000535	0.25		#N/A	I4	Dendritic Cell
AL034397.3	5.74e-19	1.76e-14	0.34		#N/A	I4	Other
AL034397.3	0	0	0.32		#N/A	I4	PBMC Pseudobulk
AL034550.1	1.63478e-09	4.8553e-07	1.7781	In-flight, 2nd Half vs 1st, Ambient only	#N/A	Twin	CD4
AL034550.1	0.000984884	0.0467723	-1.66502	In-flight, 2nd Half vs 1st, Ambient only	#N/A	Twin	LD
AL034550.1	3.43881e-07	9.767e-05	2.5297	In-flight, Time in ISS (only AR)	#N/A	Twin	CD4
AL049758.2	7.08422e-09	1.81861e-05	16.6742	In-flight, 2nd Half vs Pre-flight	#N/A	Twin	CD4
AL050309.1	2.21e-23	6.77e-19	0.38		#N/A	I4	B Cell
AL050309.1	0.014	1	0.32		#N/A	I4	Dendritic Cell
AL109930.1	1.17e-17	3.57e-13	0.28		#N/A	I4	Other
AL135787.1	0.00619585	0.0167832	2.26332	In-flight, 2nd Half vs Ground	#N/A	Twin	PBMC
AL136171.2	5.62e-11	1.72e-06	0.26		#N/A	I4	Dendritic Cell
AL136456.1	0.0118	1	0.49		#N/A	I4	Other T Cell
AL136962.1	4.68e-18	1.43e-13	0.25		#N/A	I4	CD4+ T Cell
AL137789.1	9.8e-09	0.0003	0.26		#N/A	I4	Other
AL138479.3	0.00761036	0.0499428	3.87317	GLM: Time spent in ISS	#N/A	Twin	PBMC
AL138479.3	0.000806625	0.0380891	3.02056	In-flight, 2nd Half vs 1st	#N/A	Twin	PBMC
AL138479.3	3.68582e-08	4.44047e-07	3.25913	In-flight, 2nd Half vs Ground	#N/A	Twin	PBMC
AL139807.1	6.02e-12	1.84e-07	0.35		#N/A	I4	CD16+ Monocyte
AL162253.2	3.78e-46	1.16e-41	0.29		#N/A	I4	B Cell
AL163541.1	1.81e-44	5.54e-40	0.66		#N/A	I4	CD14+ Monocyte
AL353660.1	2.5e-81	7.64e-77	0.36		#N/A	I4	CD4+ T Cell
AL353898.1	0.000324216	0.0372112	8.26963	All Samples In-flight vs Ground	#N/A	Twin	CD4
AL353898.1	0.000417262	0.0137462	6.73302	All Samples Post-flight vs Ground	#N/A	Twin	CD4
AL353898.1	0.00296519	0.0403465	4.18618	In-flight, Time in ISS	#N/A	Twin	PBMC
AL353898.1	0.00129701	0.0341887	6.7475	In+Post-flight vs Pre-flight	#N/A	Twin	CD4
AL353898.1	0.0029599	0.0349621	-5.16793	Pre-flight vs Ground	#N/A	Twin	CD4
AL354822.1	0.00014122	0.015969	-1.07402	Pre-flight vs Ground	#N/A	Twin	CD8
AL355612.1	5.6e-06	0.171	0.36		#N/A	I4	Other
AL356053.1	0.00561731	0.0384647	-0.942526	Post-flight vs Ground	#N/A	Twin	CD19
AL359232.1	2.3e-09	7.03e-05	0.27		#N/A	I4	Other T Cell
AL450352.1	8.17e-32	2.5e-27	0.3		#N/A	I4	Other T Cell
AL513122.1	0.000210259	0.0333908	-2.46194	GLM: Spaceflight vs Earth	#N/A	Twin	LD
AL513122.1	0.000574318	0.0260516	2.46959	GLM: Time spent in ISS	#N/A	Twin	LD
AL513122.1	9.47837e-08	0.000233571	3.27104	In-flight, 2nd Half vs 1st	#N/A	Twin	LD
AL513122.1	1.57062e-06	0.00051534	3.16918	In-flight, 2nd Half vs 1st, Ambient only	#N/A	Twin	LD
AL513122.1	3.59464e-08	2.14788e-05	4.65432	In-flight, Time in ISS (only AR)	#N/A	Twin	LD
AL513122.1	2.36051e-06	0.000344612	-1.66586	Post-flight vs Pre-flight	#N/A	Twin	CD4
AL513122.2	4.54676e-05	0.0233825	-19.1646	In-flight vs Ground	#N/A	Twin	CD4
AL513122.2	8.96347e-06	0.0102268	-19.1016	In-flight, 2nd Half vs Pre-flight	#N/A	Twin	CD4
AL589693.1	4.52e-14	1.38e-09	0.44		#N/A	I4	CD4+ T Cell
AL589693.1	1.27e-09	3.9e-05	0.45		#N/A	I4	Other
AL589693.1	0.00317	1	0.26		#N/A	I4	PBMC Pseudobulk
AL589743.1	2.99654e-06	0.000549166	-2.16948	Post-flight vs Ground	#N/A	Twin	CD8
AL590006.1	1.04e-20	3.18e-16	0.38		#N/A	I4	CD8+ T Cell
AL590762.10	0.000603696	0.0170896	2.01129	All Samples Post-flight vs Ground	#N/A	Twin	CD4
AL590762.10	0.00105308	0.0304797	2.00465	In+Post-flight vs Pre-flight	#N/A	Twin	CD4
AL590762.10	0.00279526	0.0314053	1.88388	Post-flight vs Pre-flight	#N/A	Twin	CD4
AL592183.1	2.92e-127	8.93e-123	0.27		#N/A	I4	CD4+ T Cell
AL592183.1	7.92e-65	2.42e-60	0.29		#N/A	I4	CD8+ T Cell
AL592183.1	8.58e-23	2.63e-18	0.26		#N/A	I4	Other T Cell
AL592183.1	0.000981338	0.0135135	-0.441627	Post-flight vs Ground	#N/A	Twin	CD19
AL592429.2	1.1e-14	3.36e-10	0.36		#N/A	I4	B Cell
AL645568.1	2.94e-20	9e-16	0.3		#N/A	I4	Other
AL691477.1	0.000731484	0.00263728	3.47845	In-flight, 2nd Half vs Ground	#N/A	Twin	PBMC
AL928768.3	3.38808e-07	3.53248e-05	1.28389	Post-flight vs Ground	#N/A	Twin	CD19
AL928768.3	0.00029959	0.014111	1.2707	Pre-flight vs Ground	#N/A	Twin	CD19
ALAD	0.563	0.976	-0.26	Pre vs Flight	Aluminum	JAXA
ALAD	0.0468	0.628	0.96	Pre vs Post	Aluminum	JAXA
ALAS1	0.0069699	0.0476355	-1.40031	GLM: Time spent in ISS	#N/A	Twin	PBMC
ALAS1	0.000494351	0.00188761	-0.931352	In-flight, 2nd Half vs Ground	#N/A	Twin	PBMC
ALAS1	0.000377032	0.00916246	-0.590178	Post-flight vs Pre-flight	#N/A	Twin	CD4
ALAS1	0.000655141	0.0118806	0.572838	Pre-flight vs Ground	#N/A	Twin	CD4
ALAS2	3.06754e-05	0.00420822	-2.805	In-flight, 1st Half vs Ground	#N/A	Twin	PBMC
ALAS2	0.000106699	0.0152932	2.20988	In-flight, 2nd Half vs 1st	#N/A	Twin	PBMC
ALAS2	0.00299278	0.0404796	3.33989	In-flight, Time in ISS	#N/A	Twin	PBMC
ALAS2	0.000118974	0.00931218	3.38127	Post-flight vs Ground	#N/A	Twin	CD8
ALAS2	1.9407e-06	0.00378789	4.80152	Post-flight vs Pre+In-flight	#N/A	Twin	CD8
ALB	0.00086279	0.0391941	3.51904	In-flight, 2nd Half vs 1st	#N/A	Twin	PBMC
ALB	7.41182e-10	1.36414e-08	4.94112	In-flight, 2nd Half vs Ground	#N/A	Twin	PBMC
ALCAM	5.63e-06	0.172	0.26		#N/A	I4	B Cell
ALCAM	3.25e-11	9.94e-07	0.29		#N/A	I4	CD14+ Monocyte
ALCAM	3.92e-05	1	0.66		#N/A	I4	Dendritic Cell
ALDH16A1	4.63457e-08	0.000112412	-1.63651	All Samples Post-flight vs Ground	#N/A	Twin	CD4
ALDH16A1	3.55006e-24	1.70316e-21	2.88959	In-flight, 2nd Half vs Ground	#N/A	Twin	PBMC
ALDH16A1	0.00173145	0.0318483	2.82066	In-flight, Time in ISS	#N/A	Twin	PBMC
ALDH16A1	3.43422e-10	1.22763e-07	2.56915	Post-flight vs Ground	#N/A	Twin	CD19
ALDH16A1	0.00608255	0.0498152	-1.15383	Post-flight vs Pre-flight	#N/A	Twin	CD4
ALDH16A1	3.88102e-07	0.0010678	-1.51841	Post-flight vs Pre+In-flight	#N/A	Twin	CD4
ALDH16A1	3.75331e-05	0.00121276	1.20969	Pre-flight vs Ground	#N/A	Twin	CD4
ALDH18A1	0.000181712	0.000794929	-1.01692	In-flight, 2nd Half vs Ground	#N/A	Twin	PBMC
ALDH1A1	2.33175e-05	0.0133137	-2.91072	All Samples In-flight vs Ground	#N/A	Twin	CD4
ALDH1A1	2.51653e-05	0.00325522	-2.17265	All Samples Post-flight vs Ground	#N/A	Twin	CD4
ALDH1A1	0.00275235	0.0279116	-2.82255	GLM: Time spent in ISS	#N/A	Twin	PBMC
ALDH1A1	2.43299e-05	0.0221474	-3.04959	In-flight vs Pre-flight	#N/A	Twin	CD4
ALDH1A1	0.000529013	0.0320958	-1.87886	In-flight, 2nd Half vs 1st	#N/A	Twin	PBMC
ALDH1A1	4.25644e-06	2.94715e-05	-2.01134	In-flight, 2nd Half vs Ground	#N/A	Twin	PBMC
ALDH1A1	8.6918e-05	0.0446259	-3.02307	In-flight, 2nd Half vs Pre-flight	#N/A	Twin	CD4
ALDH1A1	0.00409553	0.0469348	-2.8224	In-flight, Time in ISS	#N/A	Twin	PBMC
ALDH1A1	1.04711e-05	0.00226532	-2.38611	In+Post-flight vs Pre-flight	#N/A	Twin	CD4
ALDH1A1	2.67884e-05	0.00282894	1.67134	Post-flight vs Ground	#N/A	Twin	CD8
ALDH1A1	2.63922e-05	0.00169721	-2.38132	Post-flight vs Pre-flight	#N/A	Twin	CD4
ALDH1A1	4.11176e-10	1.28662e-07	2.53967	Pre-flight vs Ground	#N/A	Twin	CD4
ALDH1A2	0.000213571	0.0174199	3.18469	In-flight, 2nd Half vs 1st, Ambient only	#N/A	Twin	LD
ALDH1A2	5.69762e-05	0.000287641	2.72062	In-flight, 2nd Half vs Ground	#N/A	Twin	PBMC
ALDH1A3	0.00455	0.115	-3.5	Pre vs Flight	Vitamin A	JAXA
ALDH1A3	0.336	0.888	-1.36	Pre vs Post	Vitamin A	JAXA
ALDH1A3	0.00332709	0.0311482	4.75043	GLM: Time spent in ISS	Vitamin A	Twin	PBMC
ALDH1A3	0.000712415	0.00257584	2.54677	In-flight, 2nd Half vs Ground	Vitamin A	Twin	PBMC
ALDH1L1	0.00117754	0.00399276	1.99016	In-flight, 2nd Half vs Ground	#N/A	Twin	PBMC
ALDH1L2	1	1	0	Pre vs Flight	Folate	JAXA
ALDH1L2	0.0799	0.678	2.57	Pre vs Post	Folate	JAXA
ALDH1L2	0.000117835	0.000543692	2.0746	In-flight, 2nd Half vs Ground	Folate	Twin	PBMC
ALDH2	0.000146273	0.0265247	-2.02812	All Samples In-flight vs Ground	#N/A	Twin	CD4
ALDH2	6.52096e-06	0.00182718	-1.85511	All Samples Post-flight vs Ground	#N/A	Twin	CD4
ALDH2	0.000477889	0.00183318	-1.08429	In-flight, 2nd Half vs Ground	#N/A	Twin	PBMC
ALDH2	2.4697e-06	0.000952447	-1.93784	In+Post-flight vs Pre-flight	#N/A	Twin	CD4
ALDH2	2.47632e-07	7.98097e-05	1.30981	Post-flight vs Ground	#N/A	Twin	CD8
ALDH2	0.000362659	0.00751699	1.04132	Post-flight vs Ground	#N/A	Twin	CD19
ALDH2	1.44155e-06	0.000238245	-2.0113	Post-flight vs Pre-flight	#N/A	Twin	CD4
ALDH2	2.31522e-11	9.91985e-09	2.30733	Pre-flight vs Ground	#N/A	Twin	CD4
ALDH2	1.71739e-07	0.000145995	1.65787	Pre-flight vs Ground	#N/A	Twin	CD8
ALDH3A2	0.0132655	0.0323057	-0.526798	In-flight, 2nd Half vs Ground	#N/A	Twin	PBMC
ALDH3B1	7.06651e-06	0.00182718	-2.11448	All Samples Post-flight vs Ground	#N/A	Twin	CD4
ALDH3B1	0.00137219	0.0351998	1.64771	GLM: Time spent in ISS	#N/A	Twin	LD
ALDH3B1	0.000376058	0.0282471	-1.25819	In-flight, 2nd Half vs 1st	#N/A	Twin	PBMC
ALDH3B1	0.0017788	0.00571212	-0.974733	In-flight, 2nd Half vs Ground	#N/A	Twin	PBMC
ALDH3B1	3.05355e-06	0.0010812	-2.12525	In+Post-flight vs Pre-flight	#N/A	Twin	CD4
ALDH3B1	0.000477774	0.00880915	1.55789	Post-flight vs Ground	#N/A	Twin	CD19
ALDH3B1	7.60744e-06	0.000740641	-2.15185	Post-flight vs Pre-flight	#N/A	Twin	CD4
ALDH3B1	5.1708e-09	1.02474e-06	2.52607	Pre-flight vs Ground	#N/A	Twin	CD4
ALDH4A1	0.00118433	0.0433455	-1.98779	In-flight, 2nd Half vs 1st	#N/A	Twin	PBMC
ALDH4A1	0.00346629	0.0101442	-1.73135	In-flight, 2nd Half vs Ground	#N/A	Twin	PBMC
ALDH4A1	0.00367726	0.0409945	1.06031	Pre-flight vs Ground	#N/A	Twin	CD4
ALDH5A1	0.000199691	0.00701495	-2.07372	In-flight, 2nd Half vs 1st, Ambient only	#N/A	Twin	CD4
ALDH5A1	2.08228e-06	0.000359151	-3.4191	In-flight, Time in ISS (only AR)	#N/A	Twin	CD4
ALDH6A1	9.17559e-06	5.79216e-05	1.61533	In-flight, 2nd Half vs Ground	#N/A	Twin	PBMC
ALDH7A1	0.72	1	-0.4	Pre vs Flight	Vitamin B6	JAXA
ALDH7A1	0.654	1	-0.55	Pre vs Post	Vitamin B6	JAXA
ALDH7A1	0.00191706	0.0226109	2.65373	GLM: Time spent in ISS	Vitamin B6	Twin	PBMC
ALDH7A1	0.00116968	0.0340296	1.36511	In-flight, 1st Half vs Ground	Vitamin B6	Twin	PBMC
ALDH7A1	4.38444e-13	1.81681e-11	2.50542	In-flight, 2nd Half vs Ground	Vitamin B6	Twin	PBMC
ALDH7A1	0.00195295	0.0331494	2.83856	In-flight, Time in ISS	Vitamin B6	Twin	PBMC
ALDH7A1	0.00582492	0.0486272	0.578947	Post-flight vs Pre-flight	Vitamin B6	Twin	CD4
ALDH8A1	0.00255422	0.00781727	2.07479	In-flight, 2nd Half vs Ground	#N/A	Twin	PBMC
ALDH9A1	0.000218526	0.000935134	-1.01649	In-flight, 2nd Half vs Ground	#N/A	Twin	PBMC
ALDOA	0.00276425	0.0404733	-1.05186	All Samples Post-flight vs Ground	#N/A	Twin	CD4
ALDOA	0.000387267	0.0244964	2.28939	GLM: Time spent in ISS	#N/A	Twin	LD
ALDOA	0.000248706	0.0139376	-0.960806	In+Post-flight vs Pre-flight	#N/A	Twin	CD4
ALDOA	0.00481585	0.0352605	0.803519	Post-flight vs Ground	#N/A	Twin	CD19
ALDOA	0.000314321	0.00804146	-0.996596	Post-flight vs Pre-flight	#N/A	Twin	CD4
ALG10B	0.00049667	0.0426507	0.749818	All Samples In-flight vs Ground	#N/A	Twin	CD4
ALG10B	0.020168	0.0459921	0.558057	In-flight, 2nd Half vs Ground	#N/A	Twin	PBMC
ALG10B	0.00113552	0.0147593	-0.289978	Post-flight vs Ground	#N/A	Twin	CD19
ALG13	1.01e-61	3.09e-57	0.26		#N/A	I4	CD4+ T Cell
ALG13	1.77e-23	5.41e-19	0.28		#N/A	I4	CD8+ T Cell
ALG13	3.7e-15	1.13e-10	0.36		#N/A	I4	Other
ALG13	0.0039211	0.0112825	-0.629627	In-flight, 2nd Half vs Ground	#N/A	Twin	PBMC
ALG13	1.58901e-06	0.000125942	-0.391936	Post-flight vs Ground	#N/A	Twin	CD19
ALG14	1.63381e-10	3.50968e-09	2.57647	In-flight, 2nd Half vs Ground	#N/A	Twin	PBMC
ALG2	7.5833e-06	4.88704e-05	-1.25714	In-flight, 2nd Half vs Ground	#N/A	Twin	PBMC
ALG5	6.63633e-05	0.000328756	-0.920544	In-flight, 2nd Half vs Ground	#N/A	Twin	PBMC
ALG9	0.00142075	0.0192378	2.72077	GLM: Time spent in ISS	#N/A	Twin	PBMC
ALG9	4.95999e-11	1.19377e-09	2.19355	In-flight, 2nd Half vs Ground	#N/A	Twin	PBMC
ALG9	0.00666548	0.0422863	-0.416747	Post-flight vs Ground	#N/A	Twin	CD19
ALK	0.000657978	0.0416025	-5.79773	Pre-flight vs Ground	#N/A	Twin	CD8
ALKBH4	0.00593854	0.0397932	0.999212	Post-flight vs Ground	#N/A	Twin	CD19
ALKBH5	0.00945169	0.0241339	-0.669422	In-flight, 2nd Half vs Ground	#N/A	Twin	PBMC
ALKBH5	0.000607346	0.00999838	0.333599	Post-flight vs Ground	#N/A	Twin	CD19
ALKBH7	5.67e-05	1	-0.27		#N/A	I4	Dendritic Cell
ALKBH7	0.000722325	0.0283067	4.41329	GLM: Time spent in ISS	#N/A	Twin	LD
ALKBH7	0.000279338	0.0272858	-1.75472	Post-flight vs Pre+In-flight	#N/A	Twin	CD4
ALMS1	8.50703e-05	0.00279567	-0.471549	Post-flight vs Ground	#N/A	Twin	CD19
ALOX12	6.88532e-06	4.51191e-05	-1.07704	In-flight, 2nd Half vs Ground	#N/A	Twin	PBMC
ALOX12B	0.00436581	0.0332051	1.90495	Post-flight vs Ground	#N/A	Twin	CD19
ALOX15B	0.0130219	0.0317769	1.53052	In-flight, 2nd Half vs Ground	#N/A	Twin	PBMC
ALOX15B	0.00410273	0.0395682	-2.32881	Post-flight vs Pre-flight	#N/A	Twin	CD4
ALOX15B	3.24347e-05	0.0010795	2.78262	Pre-flight vs Ground	#N/A	Twin	CD4
ALOX5	7.24e-42	2.22e-37	0.36		#N/A	I4	B Cell
ALOX5	6.18e-61	1.89e-56	0.4		#N/A	I4	CD14+ Monocyte
ALOX5	0	0	0.36		#N/A	I4	PBMC Pseudobulk
ALOX5	0.00327969	0.0441155	-1.05642	All Samples Post-flight vs Ground	#N/A	Twin	CD4
ALOX5	4.9715e-05	0.0207868	0.979468	Post-flight vs Ground	#N/A	Twin	CD4
ALOX5	0.00290492	0.0258454	0.752276	Post-flight vs Ground	#N/A	Twin	CD19
ALOX5	0.0020408	0.0258851	-1.07307	Post-flight vs Pre-flight	#N/A	Twin	CD4
ALOX5	2.16451e-10	7.56986e-08	2.07265	Pre-flight vs Ground	#N/A	Twin	CD4
ALOX5AP	2.66e-09	8.12e-05	-0.74		#N/A	I4	Dendritic Cell
ALOX5AP	0.000213538	0.00766514	-2.40293	GLM: Time spent in ISS	#N/A	Twin	PBMC
ALOX5AP	4.88175e-07	4.38586e-06	-1.62094	In-flight, 2nd Half vs Ground	#N/A	Twin	PBMC
ALOX5AP	0.000518862	0.0177097	-2.57625	In-flight, Time in ISS	#N/A	Twin	PBMC
ALPI	0.264	0.748	-1.55	Pre vs Flight	Vitamin B6	JAXA
ALPI	0.542	0.968	1.03	Pre vs Post	Vitamin B6	JAXA
ALPK1	8.44e-34	2.58e-29	0.32		#N/A	I4	CD14+ Monocyte
ALPK1	2.23e-11	6.83e-07	0.4		#N/A	I4	CD16+ Monocyte
ALPK1	0.000441	1	0.27		#N/A	I4	Dendritic Cell
ALPK1	9.01e-225	2.76e-220	0.25		#N/A	I4	PBMC Pseudobulk
ALPK1	0.00127009	0.0181915	2.12466	GLM: Time spent in ISS	#N/A	Twin	PBMC
ALPK1	9.40323e-05	0.00820902	1.11406	In-flight, 1st Half vs Ground	#N/A	Twin	PBMC
ALPK1	1.35754e-15	1.03561e-13	2.35764	In-flight, 2nd Half vs Ground	#N/A	Twin	PBMC
ALPK1	0.00242436	0.0366444	2.3821	In-flight, Time in ISS	#N/A	Twin	PBMC
ALPK2	0.000837416	0.0284159	2.02481	In-flight, 1st Half vs Ground	#N/A	Twin	PBMC
ALPK2	4.63579e-08	5.46598e-07	3.77539	In-flight, 2nd Half vs Ground	#N/A	Twin	PBMC
ALPL	0.276	0.762	-1	Pre vs Flight	Vitamin B6	JAXA
ALPL	0.941	1	-0.05	Pre vs Post	Vitamin B6	JAXA
ALPL	2.25878e-07	0.000445296	4.27557	In-flight, 2nd Half vs 1st	Vitamin B6	Twin	LD
ALPL	3.81086e-10	5.50174e-07	4.02281	In-flight, 2nd Half vs 1st, Ambient only	Vitamin B6	Twin	LD
ALPL	0.000698413	0.00253242	2.80031	In-flight, 2nd Half vs Ground	Vitamin B6	Twin	PBMC
ALPL	4.47388e-09	4.39176e-06	5.75325	In-flight, Time in ISS (only AR)	Vitamin B6	Twin	LD
ALPL	0.00022718	0.00552309	0.765548	Post-flight vs Ground	Vitamin B6	Twin	CD19
ALPP	3.28995e-05	0.000178639	3.05838	In-flight, 2nd Half vs Ground	#N/A	Twin	PBMC
ALS2	0.000833307	0.00295795	1.2041	In-flight, 2nd Half vs Ground	#N/A	Twin	PBMC
ALS2CL	0.0023791	0.00734484	0.898672	In-flight, 2nd Half vs Ground	#N/A	Twin	PBMC
ALS2CR11	0.000190059	0.0119458	2.99839	In+Post-flight vs Pre-flight	#N/A	Twin	CD4
ALS2CR11	9.76339e-05	0.00377553	2.96289	Post-flight vs Pre-flight	#N/A	Twin	CD4
ALS2CR11	0.000161664	0.0152023	2.75741	Post-flight vs Pre-flight	#N/A	Twin	CD19
ALS2CR12	0.00339928	0.00998247	1.39767	In-flight, 2nd Half vs Ground	#N/A	Twin	PBMC
ALS2CR12	0.000105476	0.00399738	0.870566	Post-flight vs Pre-flight	#N/A	Twin	CD4
ALX4	0.00139074	0.0190173	5.43626	GLM: Time spent in ISS	#N/A	Twin	PBMC
ALX4	2.05287e-07	2.03912e-06	3.77807	In-flight, 2nd Half vs Ground	#N/A	Twin	PBMC
ALYREF	0.00324479	0.0276682	0.580925	Post-flight vs Ground	#N/A	Twin	CD19
AMACR	0.00347746	0.0358081	-0.619185	Post-flight vs Pre-flight	#N/A	Twin	CD4
AMBN	0.00382075	0.0337093	6.63139	GLM: Time spent in ISS	#N/A	Twin	PBMC
AMBN	0.000846765	0.0386922	4.32876	In-flight, 2nd Half vs 1st	#N/A	Twin	PBMC
AMBN	5.17847e-07	4.61975e-06	4.70696	In-flight, 2nd Half vs Ground	#N/A	Twin	PBMC
AMBN	0.00214823	0.0344853	6.38131	In-flight, Time in ISS	#N/A	Twin	PBMC
AMBRA1	0.00258378	0.00788864	0.962949	In-flight, 2nd Half vs Ground	#N/A	Twin	PBMC
AMD1	1.17e-07	0.00358	0.29		#N/A	I4	Other
AMD1	6.72118e-07	7.99052e-05	1.21815	In-flight, 2nd Half vs 1st, Ambient only	#N/A	Twin	CD4
AMD1	0.00240281	0.00741273	-1.01046	In-flight, 2nd Half vs Ground	#N/A	Twin	PBMC
AMD1	1.74175e-06	0.000323148	1.79569	In-flight, Time in ISS (only AR)	#N/A	Twin	CD4
AMD1P4	3.04311e-06	2.19578e-05	1.81177	In-flight, 2nd Half vs Ground	#N/A	Twin	PBMC
AMDHD2	0.000699763	0.0278502	4.16064	GLM: Time spent in ISS	#N/A	Twin	LD
AMDHD2	0.000325021	0.0221534	1.37916	Post-flight vs Pre-flight	#N/A	Twin	CD19
AMER2	0.000154435	0.000689574	2.18895	In-flight, 2nd Half vs Ground	#N/A	Twin	PBMC
AMER2	0.0044759	0.0492058	3.30145	In-flight, Time in ISS	#N/A	Twin	PBMC
AMER3	2.6043e-07	2.5224e-06	3.17313	In-flight, 2nd Half vs Ground	#N/A	Twin	PBMC
AMIGO1	2.04851e-05	0.00011806	-1.29032	In-flight, 2nd Half vs Ground	#N/A	Twin	PBMC
AMIGO1	2.49225e-06	0.000291891	-0.871874	Post-flight vs Ground	#N/A	Twin	LD
AMIGO1	1.78624e-07	2.04495e-05	-1.07948	Post-flight vs Ground	#N/A	Twin	CD19
AMIGO1	1.46201e-05	0.00204988	-1.15597	Pre-flight vs Ground	#N/A	Twin	LD
AMIGO1	1.48965e-06	0.00020381	-1.38334	Pre-flight vs Ground	#N/A	Twin	CD19
AMIGO2	9.35126e-05	0.0125969	-0.839201	In-flight vs Ground	#N/A	Twin	LD
AMIGO2	0.000692653	0.00251449	-0.839225	In-flight, 2nd Half vs Ground	#N/A	Twin	PBMC
AMIGO2	1.55343e-07	2.43795e-05	-0.831617	Post-flight vs Ground	#N/A	Twin	LD
AMIGO2	2.9425e-05	0.00127155	-0.363082	Post-flight vs Ground	#N/A	Twin	CD19
AMIGO2	2.8766e-05	0.00335655	-1.11054	Pre-flight vs Ground	#N/A	Twin	LD
AMIGO2	0.000489019	0.0209706	-0.443531	Pre-flight vs Ground	#N/A	Twin	CD19
AMIGO3	0.00904037	0.0232293	3.79269	In-flight, 2nd Half vs Ground	#N/A	Twin	PBMC
AMMECR1	1.25e-86	3.81e-82	0.32		#N/A	I4	CD4+ T Cell
AMMECR1	1.55e-14	4.73e-10	0.25		#N/A	I4	Natural Killer Cell
AMMECR1	7.08e-20	2.17e-15	0.41		#N/A	I4	Other
AMN	0.0177	0.223	-2.8	Pre vs Flight	Vitamin B12	JAXA
AMN	0.64	1	0.63	Pre vs Post	Vitamin B12	JAXA
AMN	0.000187053	0.0164157	2.40932	Post-flight vs Pre-flight	Vitamin B12	Twin	CD19
AMN1	0.659	1	0.44	Pre vs Flight	Vitamin B12	JAXA
AMN1	0.825	1	-0.17	Pre vs Post	Vitamin B12	JAXA
AMN1	2.44583e-05	0.000137867	1.37062	In-flight, 2nd Half vs Ground	Vitamin B12	Twin	PBMC
AMN1	0.000614336	0.0401726	-0.689206	Pre-flight vs Ground	Vitamin B12	Twin	CD8
AMOTL1	0.000247616	0.0149082	1.23718	In-flight, 1st Half vs Ground	#N/A	Twin	PBMC
AMOTL1	1.71579e-05	0.000100822	1.74782	In-flight, 2nd Half vs Ground	#N/A	Twin	PBMC
AMPD2	0.00054852	0.032191	1.66324	In-flight, 2nd Half vs 1st, Ambient only	#N/A	Twin	LD
AMPD2	0.000145396	0.0104072	2.46248	In-flight, Time in ISS (only AR)	#N/A	Twin	LD
AMPD2	0.000523499	0.0112216	-0.821935	Post-flight vs Pre-flight	#N/A	Twin	CD4
AMPD2	0.00304392	0.0356945	0.797973	Pre-flight vs Ground	#N/A	Twin	CD4
AMPD3	0.000133993	0.000609646	0.917599	In-flight, 2nd Half vs Ground	#N/A	Twin	PBMC
AMY1C	5.2429e-05	0.00026803	5.02817	In-flight, 2nd Half vs Ground	#N/A	Twin	PBMC
AMY2A	0.00264072	0.0271316	7.63723	GLM: Time spent in ISS	#N/A	Twin	PBMC
AMY2A	5.91132e-05	0.000297273	4.68863	In-flight, 2nd Half vs Ground	#N/A	Twin	PBMC
AMY2A	0.000766573	0.0213792	7.87005	In-flight, Time in ISS	#N/A	Twin	PBMC
AMZ1	0.00361579	0.0326786	-3.76688	GLM: Time spent in ISS	#N/A	Twin	PBMC
AMZ2	8.89474e-05	0.000425407	-0.878223	In-flight, 2nd Half vs Ground	#N/A	Twin	PBMC
AMZ2	0.00319531	0.0274897	-0.330693	Post-flight vs Ground	#N/A	Twin	CD19
AMZ2P1	0.00156941	0.0304908	1.23185	In-flight, 2nd Half vs 1st, Ambient only	#N/A	Twin	CD4
AMZ2P1	0.000227884	0.00097018	-1.10113	In-flight, 2nd Half vs Ground	#N/A	Twin	PBMC
ANAPC1	0.00024237	0.0101949	0.479275	All Samples Post-flight vs Ground	#N/A	Twin	CD4
ANAPC1	0.011461	0.028457	0.532962	In-flight, 2nd Half vs Ground	#N/A	Twin	PBMC
ANAPC1	0.000170557	0.0113106	0.449368	In+Post-flight vs Pre-flight	#N/A	Twin	CD4
ANAPC1	0.00204994	0.0259413	0.420198	Post-flight vs Pre-flight	#N/A	Twin	CD4
ANAPC11	6.87684e-05	0.0165756	4.58725	GLM: Time spent in ISS	#N/A	Twin	LD
ANAPC11	2.52029e-07	0.000451683	3.3161	In-flight, 2nd Half vs 1st	#N/A	Twin	LD
ANAPC11	9.48932e-07	0.000351275	3.35044	In-flight, 2nd Half vs 1st, Ambient only	#N/A	Twin	LD
ANAPC11	2.05724e-08	1.5707e-05	4.91109	In-flight, Time in ISS (only AR)	#N/A	Twin	LD
ANAPC11	0.00135752	0.0162	1.53294	Post-flight vs Ground	#N/A	Twin	CD19
ANAPC11	0.000454252	0.0273067	1.27384	Post-flight vs Pre-flight	#N/A	Twin	CD19
ANAPC13	6.38047e-05	0.000318051	-1.1561	In-flight, 2nd Half vs Ground	#N/A	Twin	PBMC
ANAPC16	1.14913e-06	0.000128588	1.23283	In-flight, 2nd Half vs 1st, Ambient only	#N/A	Twin	CD4
ANAPC16	3.36338e-08	4.09312e-07	-1.20143	In-flight, 2nd Half vs Ground	#N/A	Twin	PBMC
ANAPC16	0.000115878	0.00747128	1.71572	In-flight, Time in ISS (only AR)	#N/A	Twin	CD4
ANAPC2	0.00165965	0.0183845	1.04818	Post-flight vs Ground	#N/A	Twin	CD19
ANAPC5	1.16302e-06	9.44988e-06	-0.64626	In-flight, 2nd Half vs Ground	#N/A	Twin	PBMC
ANG	0.000747618	0.026982	1.94984	In-flight, 1st Half vs Ground	#N/A	Twin	PBMC
ANG	7.08048e-05	0.000347568	2.75861	In-flight, 2nd Half vs Ground	#N/A	Twin	PBMC
ANGPT1	0.0212556	0.0481467	0.941081	In-flight, 2nd Half vs Ground	#N/A	Twin	PBMC
ANGPT2	3.98e-20	1.22e-15	0.26		#N/A	I4	Other
ANGPT2	0.00136719	0.0188178	2.8539	GLM: Time spent in ISS	#N/A	Twin	PBMC
ANGPT2	4.97178e-08	5.81765e-07	2.27866	In-flight, 2nd Half vs Ground	#N/A	Twin	PBMC
ANGPT2	0.00104539	0.0245903	3.2433	In-flight, Time in ISS	#N/A	Twin	PBMC
ANGPT4	5.35046e-06	3.6276e-05	2.48334	In-flight, 2nd Half vs Ground	#N/A	Twin	PBMC
ANGPTL1	1.51e-23	4.61e-19	0.31		#N/A	I4	B Cell
ANGPTL4	0.000769197	0.0138662	4.6919	GLM: Time spent in ISS	#N/A	Twin	PBMC
ANGPTL4	2.32533e-07	2.27878e-06	3.3259	In-flight, 2nd Half vs Ground	#N/A	Twin	PBMC
ANGPTL4	0.000264003	0.0124969	4.49938	In-flight, Time in ISS	#N/A	Twin	PBMC
ANGPTL7	0.00104014	0.0165572	7.59244	GLM: Time spent in ISS	#N/A	Twin	PBMC
ANGPTL7	0.000402831	0.00157664	3.55505	In-flight, 2nd Half vs Ground	#N/A	Twin	PBMC
ANGPTL7	0.00441554	0.0488266	8.22262	In-flight, Time in ISS	#N/A	Twin	PBMC
ANK1	0.000901785	0.0474785	1.21912	Post-flight vs Ground	#N/A	Twin	CD8
ANK1	0.00111552	0.0146914	0.641488	Post-flight vs Ground	#N/A	Twin	CD19
ANK1	8.90936e-05	0.00245987	0.978597	Pre-flight vs Ground	#N/A	Twin	CD4
ANK2	0.00698649	0.047701	3.84723	GLM: Time spent in ISS	#N/A	Twin	PBMC
ANK2	8.19406e-07	6.91292e-06	2.82431	In-flight, 2nd Half vs Ground	#N/A	Twin	PBMC
ANK3	6.03e-88	1.84e-83	0.51		#N/A	I4	CD4+ T Cell
ANK3	1.07e-06	0.0327	0.35		#N/A	I4	CD8+ T Cell
ANK3	4.25e-05	1	0.39		#N/A	I4	Other T Cell
ANK3	3.15636e-05	0.00354915	0.848075	All Samples Post-flight vs Ground	#N/A	Twin	CD4
ANK3	4.74342e-06	0.00137948	0.896978	In+Post-flight vs Pre-flight	#N/A	Twin	CD4
ANK3	1.62167e-08	3.22158e-06	-1.71167	Post-flight vs Ground	#N/A	Twin	LD
ANK3	0.00329736	0.0278883	-0.412101	Post-flight vs Ground	#N/A	Twin	CD19
ANK3	3.16791e-06	0.000414922	0.826047	Post-flight vs Pre-flight	#N/A	Twin	CD4
ANK3	7.7471e-05	0.0212768	0.601589	Post-flight vs Pre-flight	#N/A	Twin	CD8
ANK3	0.000104887	0.0027752	-0.650357	Pre-flight vs Ground	#N/A	Twin	CD4
ANK3	0.000620312	0.0404154	-0.736983	Pre-flight vs Ground	#N/A	Twin	CD8
ANK3	9.86953e-06	0.00151851	-1.49549	Pre-flight vs Ground	#N/A	Twin	LD
ANKDD1A	0.00674158	0.0180329	0.84083	In-flight, 2nd Half vs Ground	#N/A	Twin	PBMC
ANKDD1A	0.000769806	0.0296883	-0.488825	Pre-flight vs Ground	#N/A	Twin	CD19
ANKDD1B	0.00305984	0.0296275	3.25296	GLM: Time spent in ISS	#N/A	Twin	PBMC
ANKDD1B	6.32048e-06	4.18932e-05	2.20102	In-flight, 2nd Half vs Ground	#N/A	Twin	PBMC
ANKEF1	0.00373248	0.010793	0.770894	In-flight, 2nd Half vs Ground	#N/A	Twin	PBMC
ANKFN1	0.000249476	0.0082967	5.85369	GLM: Time spent in ISS	#N/A	Twin	PBMC
ANKFN1	0.000373348	0.0186647	3.00514	In-flight, 1st Half vs Ground	#N/A	Twin	PBMC
ANKFN1	9.36923e-09	1.32899e-07	4.04902	In-flight, 2nd Half vs Ground	#N/A	Twin	PBMC
ANKFN1	0.00109743	0.0252433	5.63249	In-flight, Time in ISS	#N/A	Twin	PBMC
ANKH	4.4e-82	1.35e-77	0.34		#N/A	I4	CD4+ T Cell
ANKH	1.78e-13	5.46e-09	0.43		#N/A	I4	Other
ANKH	0.000646495	0.0452407	-0.940777	In-flight vs Ground	#N/A	Twin	LD
ANKH	0.000650722	0.00238594	0.714106	In-flight, 2nd Half vs Ground	#N/A	Twin	PBMC
ANKHD1	7.53237e-05	0.00254792	-0.250675	Post-flight vs Ground	#N/A	Twin	CD19
ANKHD1-EIF4EBP3	0.000270607	0.00112348	-0.818207	In-flight, 2nd Half vs Ground	#N/A	Twin	PBMC
ANKIB1	3.82e-14	1.17e-09	0.26		#N/A	I4	CD8+ T Cell
ANKIB1	2.62e-13	8.03e-09	0.4		#N/A	I4	Other T Cell
ANKIB1	1.01e-05	0.31	0.29		#N/A	I4	CD16+ Monocyte
ANKIB1	1.6e-12	4.9e-08	0.31		#N/A	I4	Natural Killer Cell
ANKIB1	3.44e-06	0.105	0.3		#N/A	I4	Other
ANKIB1	0.000102425	0.000480187	0.763841	In-flight, 2nd Half vs Ground	#N/A	Twin	PBMC
ANKLE1	1.42079e-07	1.47398e-06	1.6542	In-flight, 2nd Half vs Ground	#N/A	Twin	PBMC
ANKLE1	6.69431e-09	1.33247e-06	1.00896	Post-flight vs Ground	#N/A	Twin	CD19
ANKRD1	0.000143288	0.00616057	6.82863	GLM: Time spent in ISS	#N/A	Twin	PBMC
ANKRD1	6.57161e-07	5.70235e-06	3.81971	In-flight, 2nd Half vs Ground	#N/A	Twin	PBMC
ANKRD1	0.000887228	0.0226151	6.72268	In-flight, Time in ISS	#N/A	Twin	PBMC
ANKRD10	0.010632	0.0266807	-0.834451	In-flight, 2nd Half vs Ground	#N/A	Twin	PBMC
ANKRD11	0.0033	1	-0.29		#N/A	I4	Other
ANKRD11	5.49463e-05	0.00267925	-0.96601	In-flight, 2nd Half vs 1st, Ambient only	#N/A	Twin	CD4
ANKRD11	0.000234301	0.0125683	-1.41212	In-flight, Time in ISS (only AR)	#N/A	Twin	CD4
ANKRD12	1.03e-05	0.315	0.41		#N/A	I4	Dendritic Cell
ANKRD13A	0.00171915	0.00554287	-0.492244	In-flight, 2nd Half vs Ground	#N/A	Twin	PBMC
ANKRD13B	0.00545135	0.0378707	1.50179	Post-flight vs Ground	#N/A	Twin	CD19
ANKRD13C	0.00795166	0.0208108	-0.786249	In-flight, 2nd Half vs Ground	#N/A	Twin	PBMC
ANKRD13C	0.00021487	0.0202955	-0.623356	Pre-flight vs Ground	#N/A	Twin	CD8
ANKRD13D	0.00200842	0.0399284	2.03987	GLM: Time spent in ISS	#N/A	Twin	LD
ANKRD13D	0.00704429	0.0435999	0.815329	Post-flight vs Ground	#N/A	Twin	CD19
ANKRD17	1.21e-17	3.7e-13	0.31		#N/A	I4	B Cell
ANKRD17	1.14e-40	3.48e-36	0.27		#N/A	I4	CD4+ T Cell
ANKRD17	1.95e-29	5.97e-25	0.36		#N/A	I4	CD8+ T Cell
ANKRD17	8.42e-12	2.58e-07	0.38		#N/A	I4	Other T Cell
ANKRD17	4.69e-30	1.44e-25	0.27		#N/A	I4	CD14+ Monocyte
ANKRD17	2.04e-08	0.000623	0.32		#N/A	I4	CD16+ Monocyte
ANKRD17	0.0031	1	0.29		#N/A	I4	Dendritic Cell
ANKRD17	7.84e-12	2.4e-07	0.32		#N/A	I4	Natural Killer Cell
ANKRD17	2.55e-08	0.000781	0.5		#N/A	I4	Other
ANKRD17	3.79e-163	1.16e-158	0.3		#N/A	I4	PBMC Pseudobulk
ANKRD17	0.000183599	0.000801886	0.880403	In-flight, 2nd Half vs Ground	#N/A	Twin	PBMC
ANKRD18A	6.43256e-05	0.0244632	-4.10023	In-flight vs Ground	#N/A	Twin	CD19
ANKRD18B	0.000340739	0.00944832	7.17919	GLM: Time spent in ISS	#N/A	Twin	PBMC
ANKRD18B	2.93076e-09	4.69991e-08	4.80012	In-flight, 2nd Half vs Ground	#N/A	Twin	PBMC
ANKRD18B	1.47709e-05	0.00299813	7.16399	In-flight, Time in ISS	#N/A	Twin	PBMC
ANKRD19P	7.83556e-06	0.0018082	1.93594	In-flight, 1st Half vs Ground	#N/A	Twin	PBMC
ANKRD19P	0.000121682	0.000560005	1.73249	In-flight, 2nd Half vs Ground	#N/A	Twin	PBMC
ANKRD19P	0.00202516	0.0267759	-1.29129	Pre-flight vs Ground	#N/A	Twin	CD4
ANKRD20A10P	5.62883e-06	3.78569e-05	5.68372	In-flight, 2nd Half vs Ground	#N/A	Twin	PBMC
ANKRD20A11P	0.000428673	0.001666	2.6874	In-flight, 2nd Half vs Ground	#N/A	Twin	PBMC
ANKRD20A19P	9.34126e-05	0.00642638	1.01123	All Samples Post-flight vs Ground	#N/A	Twin	CD4
ANKRD20A19P	0.000488543	0.00186741	1.05527	In-flight, 2nd Half vs Ground	#N/A	Twin	PBMC
ANKRD20A19P	0.000172111	0.011338	1.0485	In+Post-flight vs Pre-flight	#N/A	Twin	CD4
ANKRD20A19P	0.00115939	0.017958	0.923986	Post-flight vs Pre-flight	#N/A	Twin	CD4
ANKRD20A19P	1.28671e-05	0.000499993	-0.863393	Pre-flight vs Ground	#N/A	Twin	CD4
ANKRD20A2	0.000171996	0.000757514	3.2175	In-flight, 2nd Half vs Ground	#N/A	Twin	PBMC
ANKRD20A21P	0.00249257	0.026347	7.63611	GLM: Time spent in ISS	#N/A	Twin	PBMC
ANKRD20A21P	0.000302086	0.00123354	3.78003	In-flight, 2nd Half vs Ground	#N/A	Twin	PBMC
ANKRD20A3	0.00150688	0.0198065	5.04442	GLM: Time spent in ISS	#N/A	Twin	PBMC
ANKRD20A3	0.00141217	0.0478906	3.04914	In-flight, 2nd Half vs 1st	#N/A	Twin	PBMC
ANKRD20A3	1.58961e-06	1.24975e-05	3.43566	In-flight, 2nd Half vs Ground	#N/A	Twin	PBMC
ANKRD20A3	0.000504284	0.0176257	5.61687	In-flight, Time in ISS	#N/A	Twin	PBMC
ANKRD20A5P	0.00221934	0.0246428	2.62044	GLM: Time spent in ISS	#N/A	Twin	PBMC
ANKRD20A5P	4.24231e-05	0.00022322	1.63421	In-flight, 2nd Half vs Ground	#N/A	Twin	PBMC
ANKRD20A5P	0.00206436	0.0341813	3.01193	In-flight, Time in ISS	#N/A	Twin	PBMC
ANKRD20A5P	4.12487e-05	0.00166095	-0.762371	Post-flight vs Ground	#N/A	Twin	CD19
ANKRD20A5P	1.32778e-05	0.00126462	-1.19356	Pre-flight vs Ground	#N/A	Twin	CD19
ANKRD20A8P	0.00215477	0.0241365	5.16856	GLM: Time spent in ISS	#N/A	Twin	PBMC
ANKRD20A8P	1.02491e-11	2.91525e-10	4.20587	In-flight, 2nd Half vs Ground	#N/A	Twin	PBMC
ANKRD20A9P	1.06743e-06	8.74896e-06	5.50569	In-flight, 2nd Half vs Ground	#N/A	Twin	PBMC
ANKRD20A9P	0.00162684	0.0309165	6.75788	In-flight, Time in ISS	#N/A	Twin	PBMC
ANKRD22	7.71075e-08	8.51931e-07	1.77547	In-flight, 2nd Half vs Ground	#N/A	Twin	PBMC
ANKRD24	0.0166995	0.0392131	1.48874	In-flight, 2nd Half vs Ground	#N/A	Twin	PBMC
ANKRD26	6.99e-05	1	0.26		#N/A	I4	Dendritic Cell
ANKRD26	6.47213e-05	0.00394781	3.3588	GLM: Time spent in ISS	#N/A	Twin	PBMC
ANKRD26	0.000378086	0.0282471	2.02074	In-flight, 2nd Half vs 1st	#N/A	Twin	PBMC
ANKRD26	3.81898e-14	2.05094e-12	2.48344	In-flight, 2nd Half vs Ground	#N/A	Twin	PBMC
ANKRD26	0.000239183	0.0117707	3.58125	In-flight, Time in ISS	#N/A	Twin	PBMC
ANKRD26P1	0.00741511	0.0493847	8.46878	GLM: Time spent in ISS	#N/A	Twin	PBMC
ANKRD26P1	0.00175067	0.00563267	3.8981	In-flight, 2nd Half vs Ground	#N/A	Twin	PBMC
ANKRD26P1	0.000748343	0.0211139	8.65922	In-flight, Time in ISS	#N/A	Twin	PBMC
ANKRD28	3.43e-06	0.105	0.41		#N/A	I4	Other
ANKRD28	0.00458502	0.0423101	0.4231	Post-flight vs Pre-flight	#N/A	Twin	CD4
ANKRD29	9.13219e-05	0.00472798	5.43579	GLM: Time spent in ISS	#N/A	Twin	PBMC
ANKRD29	0.00315348	0.00936973	1.99033	In-flight, 2nd Half vs Ground	#N/A	Twin	PBMC
ANKRD29	0.00101593	0.0242749	4.94799	In-flight, Time in ISS	#N/A	Twin	PBMC
ANKRD29	6.14722e-05	0.0059707	-3.36262	Pre-flight vs Ground	#N/A	Twin	LD
ANKRD30A	7.98618e-08	8.77695e-07	4.21738	In-flight, 2nd Half vs Ground	#N/A	Twin	PBMC
ANKRD30A	0.00265001	0.0383881	3.81401	In-flight, Time in ISS	#N/A	Twin	PBMC
ANKRD30B	0.000438968	0.00170063	2.12755	In-flight, 2nd Half vs Ground	#N/A	Twin	PBMC
ANKRD30BL	0.000604814	0.012433	9.94371	GLM: Time spent in ISS	#N/A	Twin	PBMC
ANKRD30BL	2.27261e-08	2.88029e-07	5.59774	In-flight, 2nd Half vs Ground	#N/A	Twin	PBMC
ANKRD30BL	1.80461e-07	0.000165604	8.85601	In-flight, Time in ISS	#N/A	Twin	PBMC
ANKRD30BL	1.45064e-07	1.74037e-05	5.55269	Post-flight vs Ground	#N/A	Twin	CD19
ANKRD30BP2	0.00224015	0.0248332	4.3966	GLM: Time spent in ISS	#N/A	Twin	PBMC
ANKRD30BP2	0.000231149	0.014229	2.85655	In-flight, 1st Half vs Ground	#N/A	Twin	PBMC
ANKRD30BP2	1.01918e-08	1.43155e-07	3.61073	In-flight, 2nd Half vs Ground	#N/A	Twin	PBMC
ANKRD30BP2	0.00283937	0.0397442	4.49626	In-flight, Time in ISS	#N/A	Twin	PBMC
ANKRD30BP3	0.0069904	0.047701	8.40455	GLM: Time spent in ISS	#N/A	Twin	PBMC
ANKRD30BP3	0.000525151	0.0320768	5.46453	In-flight, 2nd Half vs 1st	#N/A	Twin	PBMC
ANKRD30BP3	1.44966e-09	2.48585e-08	6.43587	In-flight, 2nd Half vs Ground	#N/A	Twin	PBMC
ANKRD30BP3	0.000340561	0.014011	8.9056	In-flight, Time in ISS	#N/A	Twin	PBMC
ANKRD33	0.0158768	0.0375797	4.02951	In-flight, 2nd Half vs Ground	#N/A	Twin	PBMC
ANKRD33B	5.60918e-05	0.000284064	-1.59728	In-flight, 2nd Half vs Ground	#N/A	Twin	PBMC
ANKRD33B	8.00165e-07	0.000108257	0.743026	Post-flight vs Ground	#N/A	Twin	LD
ANKRD33B	0.000196648	0.00505798	0.573509	Post-flight vs Ground	#N/A	Twin	CD19
ANKRD34B	0.00650491	0.0174974	2.04738	In-flight, 2nd Half vs Ground	#N/A	Twin	PBMC
ANKRD34B	2.58172e-05	0.000904666	3.95925	Pre-flight vs Ground	#N/A	Twin	CD4
ANKRD34C	0.00520905	0.0144381	2.441	In-flight, 2nd Half vs Ground	#N/A	Twin	PBMC
ANKRD35	0.0031373	0.0299821	4.68719	GLM: Time spent in ISS	#N/A	Twin	PBMC
ANKRD35	0.00033423	0.0013432	2.58094	In-flight, 2nd Half vs Ground	#N/A	Twin	PBMC
ANKRD36	2.49e-28	7.61e-24	0.27		#N/A	I4	B Cell
ANKRD36	5.24e-156	1.6e-151	0.42		#N/A	I4	CD4+ T Cell
ANKRD36	9.53e-72	2.92e-67	0.46		#N/A	I4	CD8+ T Cell
ANKRD36	8.44e-31	2.58e-26	0.46		#N/A	I4	Other T Cell
ANKRD36	1.44e-36	4.4e-32	0.46		#N/A	I4	Natural Killer Cell
ANKRD36	2.44e-20	7.47e-16	0.37		#N/A	I4	Other
ANKRD36	6.46e-162	1.98e-157	0.27		#N/A	I4	PBMC Pseudobulk
ANKRD36	0.000854725	0.0270315	1.00028	In+Post-flight vs Pre-flight	#N/A	Twin	CD4
ANKRD36	4.07141e-05	0.00222808	0.89227	Post-flight vs Pre-flight	#N/A	Twin	CD4
ANKRD36B	6.49e-122	1.99e-117	0.3		#N/A	I4	CD4+ T Cell
ANKRD36B	4.8e-20	1.47e-15	0.27		#N/A	I4	Other T Cell
ANKRD36B	6.46e-19	1.98e-14	0.29		#N/A	I4	Other
ANKRD36B	0.00836111	0.0485427	-0.482085	Post-flight vs Ground	#N/A	Twin	CD19
ANKRD36B	0.00404907	0.0393873	0.530529	Post-flight vs Pre-flight	#N/A	Twin	CD4
ANKRD36BP1	4.83381e-05	0.0459844	-19.0713	In-flight vs Ground	#N/A	Twin	CD8
ANKRD36BP2	0.00327438	0.0441136	1.36524	All Samples Post-flight vs Ground	#N/A	Twin	CD4
ANKRD36BP2	9.09514e-05	0.000433455	1.73338	In-flight, 2nd Half vs Ground	#N/A	Twin	PBMC
ANKRD36BP2	0.00228152	0.02767	1.21297	Post-flight vs Pre-flight	#N/A	Twin	CD4
ANKRD36C	8.91e-112	2.73e-107	0.37		#N/A	I4	CD4+ T Cell
ANKRD36C	3.53e-40	1.08e-35	0.35		#N/A	I4	CD8+ T Cell
ANKRD36C	5.6e-20	1.71e-15	0.36		#N/A	I4	Other T Cell
ANKRD36C	9.7e-18	2.97e-13	0.32		#N/A	I4	Natural Killer Cell
ANKRD36C	4.71e-20	1.44e-15	0.48		#N/A	I4	Other
ANKRD36C	0.000192741	0.00893779	0.938984	All Samples Post-flight vs Ground	#N/A	Twin	CD4
ANKRD36C	2.65505e-05	0.00381358	0.991119	In+Post-flight vs Pre-flight	#N/A	Twin	CD4
ANKRD36C	6.08381e-05	0.00287743	0.903032	Post-flight vs Pre-flight	#N/A	Twin	CD4
ANKRD36C	0.000708523	0.0125369	-0.75691	Pre-flight vs Ground	#N/A	Twin	CD4
ANKRD39	7.01832e-05	0.0165756	3.16277	GLM: Time spent in ISS	#N/A	Twin	LD
ANKRD40	0.00518912	0.0368285	-0.292394	Post-flight vs Ground	#N/A	Twin	CD19
ANKRD42	0.00800442	0.0209261	0.661663	In-flight, 2nd Half vs Ground	#N/A	Twin	PBMC
ANKRD44	3.53e-70	1.08e-65	0.52		#N/A	I4	B Cell
ANKRD44	1.01e-138	3.1e-134	0.42		#N/A	I4	CD4+ T Cell
ANKRD44	1.2e-64	3.68e-60	0.46		#N/A	I4	CD8+ T Cell
ANKRD44	1.04e-32	3.19e-28	0.56		#N/A	I4	Other T Cell
ANKRD44	2.75e-63	8.41e-59	0.4		#N/A	I4	CD14+ Monocyte
ANKRD44	1.34e-26	4.11e-22	0.76		#N/A	I4	CD16+ Monocyte
ANKRD44	4.68e-12	1.43e-07	0.65		#N/A	I4	Dendritic Cell
ANKRD44	8.63e-34	2.64e-29	0.48		#N/A	I4	Natural Killer Cell
ANKRD44	4.36e-10	1.33e-05	0.44		#N/A	I4	Other
ANKRD44	5.87e-303	1.8e-298	0.38		#N/A	I4	PBMC Pseudobulk
ANKRD44	0.00592925	0.0397614	-0.255208	Post-flight vs Ground	#N/A	Twin	CD19
ANKRD44	0.00027767	0.00742566	0.454752	Post-flight vs Pre-flight	#N/A	Twin	CD4
ANKRD45	0.000793093	0.0141844	2.94303	GLM: Time spent in ISS	#N/A	Twin	PBMC
ANKRD45	2.79105e-08	3.45703e-07	2.36025	In-flight, 2nd Half vs Ground	#N/A	Twin	PBMC
ANKRD45	0.00237688	0.0363629	2.83337	In-flight, Time in ISS	#N/A	Twin	PBMC
[truncated: 39,746 more rows]

## Sheet: Complete_Nutr.-Gene_List
Gene	Nutrient	Notes
TFEB	Iron	duplicate association from JAXA list - did not include on list
SLC19A2	Riboflavin	duplicate association from JAXA list - did not include on list
SLC19A3	Riboflavin	duplicate association from JAXA list - did not include on list
SLC25A19	Riboflavin	duplicate association from JAXA list - did not include on list
TPK1	Riboflavin	duplicate association from JAXA list - did not include on list
ITPK1	Riboflavin	duplicate association from JAXA list - did not include on list
SLC30A10	Zinc	duplicate association from JAXA list - did not include on list
SLC39A14	Zinc	duplicate association from JAXA list - did not include on list
SLC39A8	Zinc	duplicate association from JAXA list - did not include on list
PTS	Unknown - IEMbase	IEMbase
QDPR	Unknown - IEMbase	IEMbase
VDR	Calcium	multiple associations
FGF23	Calcium	multiple associations
FGF23	Phosphate	multiple associations
VDR	Vitamin D	multiple associations
ALAD	Aluminum
HMOX1	Aluminum
GST	Aluminum
SOD	Aluminum
GSTA1	Aluminum
GSTA2	Aluminum
GSTA4	Aluminum
GSTCD	Aluminum
GSTK1	Aluminum
GSTM1	Aluminum
GSTM2	Aluminum
GSTM3	Aluminum
GSTM4	Aluminum
GSTM5	Aluminum
GSTO1	Aluminum
GSTO2	Aluminum
GSTP1	Aluminum
GSTZ1	Aluminum
GSTT1	Aluminum
GSTT2B	Aluminum
GSTA6P	Aluminum
GSTTP2	Aluminum
SOD1	Aluminum
SOD2	Aluminum
SOD3	Aluminum
PCBD1	BH4
GCH1	BH4
SPR	BH4
SPRN	BH4
SPRR3	BH4
SPRR4	BH4
SPRTN	BH4
SPRY1	BH4
SPRY2	BH4
SPRY3	BH4
SPRY4	BH4
SPRED1	BH4
SPRED2	BH4
SPRED3	BH4
SPRR1A	BH4
SPRR1B	BH4
SPRR2A	BH4
SPRR2D	BH4
SPRR2G	BH4
SPRYD3	BH4
SPRYD4	BH4
SPRYD7	BH4
BTD	Biotin
HLCS	Biotin
SLC5A6	Biotin
CaSR	Calcium	multiple associations
PTH	Calcium
PTH1R	Calcium
PTH2R	Calcium
PTHLH	Calcium
GNAS	Calcium
RANK	Calcium
RANKL	Calcium
OPG	Calcium
Wnt	Calcium
ADCY1	Calcium
ADCY2	Calcium
ADCY4	Calcium
ADCY7	Calcium
ADCY8	Calcium
ADORA2A	Calcium
ADRB1	Calcium
ADRB2	Calcium
ADRB3	Calcium
ASPH	Calcium
BDKRB2	Calcium
CACNA1A	Calcium
CACNA1B	Calcium
CACNA1D	Calcium
CACNA1E	Calcium
CACNA1G	Calcium
CACNA1H	Calcium
CACNA1I	Calcium
CAMK4	Calcium
CD38	Calcium
CHRM2	Calcium
CHRM3	Calcium
CHRM5	Calcium
CHRNA7	Calcium
CXCR4	Calcium
CYSLTR1	Calcium
DRD5	Calcium
EDNRB	Calcium
ERBB2	Calcium
ERBB3	Calcium
ERBB4	Calcium
F2R	Calcium
FGF1	Calcium
FGF2	Calcium
FGFR1	Calcium
FGFR2	Calcium
FGFR4	Calcium
FLT1	Calcium
GDNF	Calcium
GNA15	Calcium
GNAL	Calcium
GNAQ	Calcium
GRIN1	Calcium
GRIN2A	Calcium
GRIN2B	Calcium
GRIN2D	Calcium
GRM1	Calcium
GRM5	Calcium
HGF	Calcium
HRH2	Calcium
HTR4	Calcium
HTR7	Calcium
ITPR1	Calcium
ITPR2	Calcium
KDR	Calcium
MCOLN1	Calcium
MCOLN2	Calcium
MCOLN3	Calcium
MCU	Calcium
MET	Calcium
MRLN	Calcium
MST1	Calcium
MYLK	Calcium
NFATC1	Calcium
NFATC4	Calcium
NOS1	Calcium
NOS3	Calcium
NTRK2	Calcium
NTRK3	Calcium
ORAI1	Calcium
ORAI2	Calcium
ORAI3	Calcium
OXTR	Calcium
P2RX1	Calcium
P2RX4	Calcium
P2RX6	Calcium
P2RX7	Calcium
PDGFA	Calcium
PDGFB	Calcium
PDGFRA	Calcium
PLCG1	Calcium
PLCG2	Calcium
PLN	Calcium
PPIF	Calcium
PRKCA	Calcium
PRKCB	Calcium
PRKCG	Calcium
PTAFR	Calcium
PTGER3	Calcium
PTGFR	Calcium
PTK2B	Calcium
RYR2	Calcium
RYR3	Calcium
STIM2	Calcium
TACR2	Calcium
TBXA2R	Calcium
TFEB	Calcium
TGFA	Calcium
TPCN2	Calcium
TRDN	Calcium
VDAC3	Calcium
VEGFA	Calcium
VEGFB	Calcium
GNAS-AS1	Calcium
WNT1	Calcium
WNT2	Calcium
WNT3	Calcium
WNT4	Calcium
WNT6	Calcium
WNT11	Calcium
WNT16	Calcium
WNT2B	Calcium
WNT3A	Calcium
WNT5A	Calcium
WNT5B	Calcium
WNT7A	Calcium
WNT7B	Calcium
WNT8A	Calcium
WNT8B	Calcium
WNT9A	Calcium
WNT9B	Calcium
WNT10A	Calcium
WNT10B	Calcium
ADCY10	Calcium
ADCY10P1	Calcium
ADORA2A-AS1	Calcium
SPECC1L-ADORA2A	Calcium
ASPHD1	Calcium
ASPHD2	Calcium
CACNA1G-AS1	Calcium
CHRM3-AS2	Calcium
DRD5P1	Calcium
DRD5P2	Calcium
F2RL1	Calcium
F2RL2	Calcium
F2RL3	Calcium
GDNF-AS1	Calcium
HGFAC	Calcium
HTR7P1	Calcium
MCUR1	Calcium
MST1R	Calcium
MST1L	Calcium
MST1P2	Calcium
MYLK2	Calcium
MYLK3	Calcium
MYLK4	Calcium
MYLKP1	Calcium
MYLK-AS1	Calcium
NOS1AP	Calcium
P2RX6P	Calcium
PTGFRN	Calcium
SLC22A5	Carnithine
SLC5A7	Choline
CHAT	Choline
RIC3	Choline
CHRNE	Choline
CHKB	Choline
CHKB-CPT1B	Choline
CHKB-AS1	Choline
COASY	Coenzyme A
SLC25A42	Coenzyme A
ATP7A	Copper
ATP7B	Copper
SLC33A1	Copper
AP1S1	Copper
AP1B1	Copper
AP1B1P1	Copper
CCS	Copper
CCSAP	Copper
CCSER1	Copper
CCSER2	Copper
SLC31A1	Copper
FTCD	Folate
FTCDNL1	Folate
SLC46A1	Folate
FOLR1	Folate
MTHFR	Folate
DHFR	Folate
DHFR2	Folate
DHFRP1	Folate
MTHFD1	Folate
MTHFD1L	Folate
MTHFD1P1	Folate
MTHFS	Folate
MTHFSD	Folate
SLC19A1	Folate
ALDH1L2	Folate
DHFRL1	Folate
ST20-MTHFS	Folate
DUOX2	Iodine
HFE	Iron
HFE2	Iron
HJV	Iron
N/A	Iron
TF	Iron
HAMP	Iron
TFR2	Iron
MTRF2	Iron
SLC40A1	Iron
FTL	Iron
FTLP1	Iron
FTLP2	Iron
FTLP3	Iron
FTLP4	Iron
FTLP5	Iron
FTLP6	Iron
FTLP8	Iron
FTLP10	Iron
FTLP12	Iron
FTLP13	Iron
FTLP14	Iron
FTLP15	Iron
FTLP16	Iron
FTLP17	Iron
FTLP18	Iron
FTLP19	Iron
CP	Iron
TMPRSS6	Iron
TFRC	Iron
SLC11A2	Iron
FTH1	Iron
FTH1P1	Iron
FTH1P2	Iron
FTH1P3	Iron
FTH1P4	Iron
FTH1P5	Iron
FTH1P6	Iron
FTH1P7	Iron
FTH1P8	Iron
FTH1P9	Iron
FTH1P10	Iron
FTH1P11	Iron
FTH1P12	Iron
FTH1P14	Iron
FTH1P15	Iron
FTH1P16	Iron
FTH1P19	Iron
FTH1P20	Iron
FTH1P21	Iron
FTH1P22	Iron
FTH1P23	Iron
FTH1P24	Iron
FTH1P25	Iron
FTH1P26	Iron
FTH1P27	Iron
BMP6	Iron
BMP6P1	Iron
STEAP3	Iron
HEPHL1	Iron
IRIDA	Iron
TFR1	Iron
TFG	Iron
TFAM	Iron
TFE3	Iron
TFEC	Iron
TFF1	Iron
TFF2	Iron
TFF3	Iron
TFPI	Iron
TFPT	Iron
TFP1	Iron
TFAP4	Iron
TFB1M	Iron
TFB2M	Iron
TFCP2	Iron
TFDP1	Iron
TFDP2	Iron
TFDP3	Iron
TFPI2	Iron
TFAP2A	Iron
TFAP2B	Iron
TFAP2C	Iron
TFAP2D	Iron
TFAP2E	Iron
TFIP11	Iron
TFCP2L1	Iron
CPD	Iron
CPE	Iron
CPM	Iron
CPQ	Iron
CPZ	Iron
CPA1	Iron
CPA2	Iron
CPA3	Iron
CPA4	Iron
CPA5	Iron
CPA6	Iron
CPB1	Iron
CPB2	Iron
CPN1	Iron
CPN2	Iron
CPOX	Iron
CPS1	Iron
CPT2	Iron
CPVL	Iron
CPEB1	Iron
CPEB2	Iron
CPEB3	Iron
CPEB4	Iron
CPED1	Iron
CPLX1	Iron
CPLX2	Iron
CPLX3	Iron
CPLX4	Iron
CPNE1	Iron
CPNE2	Iron
CPNE3	Iron
CPNE4	Iron
CPNE5	Iron
CPNE6	Iron
CPNE7	Iron
CPNE8	Iron
CPNE9	Iron
CPSF1	Iron
CPSF2	Iron
CPSF3	Iron
CPSF4	Iron
CPSF6	Iron
CPSF7	Iron
CPT1A	Iron
CPT1B	Iron
CPT1C	Iron
CPXM1	Iron
CPXM2	Iron
CPAMD8	Iron
CPPED1	Iron
CPSF4L	Iron
CPB2-AS1	Iron
CPEB2-AS1	Iron
STEAP3-AS1	Iron
LIAS	Lipoic Acid
TRPM6	Magnesium
TRPM7	Magnesium
SLC41A1	Magnesium
RAAS	Magnesium
SLC30A10	Magnesium
SLC39A14	Magnesium
FXYD2	Magnesium
CLDN10	Magnesium
CLDN16	Magnesium
CLDN19	Magnesium
CNNM2	Magnesium
KCNJ10	Magnesium
EGF	Magnesium
EGFR	Magnesium
EGFL6	Magnesium
EGFL7	Magnesium
EGFL8	Magnesium
EGFLAM	Magnesium
EGFEM1P	Magnesium
ATP1A1	Magnesium
FXYD6-FXYD2	Magnesium
EGFR-AS1	Magnesium
EGFLAM-AS4	Magnesium
MOCS1	Molybdenum
MOCS2	Molybdenum
GPHN	Molybdenum
MOCOS	Molybdenum
MOCS3	Molybdenum
SLC39A8	Multiple
NADK2	NAD
NAXE	NAD
NAXD	NAD
NADSYN1	NAD
NMNAT1	Niacin
NMNAT1P2	Niacin
NNT	Niacin
NMNAT1P5	Niacin
NNT-AS1	Niacin
FADS1	Omega-3
TTPAL	Vitamin E
PANK2	Pantothenate
PPCS	Pantothenate
PHEX	Phosphate
SLC34A1	Phosphate
SLC34A2	Phosphate
SLC34A3	Phosphate
CACNA1S	Potassium
CYP11B1	Potassium
KCNJ2	Potassium
DRA	Potassium
MR	Potassium
KCNA4	Potassium
CYP17	Potassium
SCNN1B	Potassium
SCNNG	Potassium
HSD11B2	Potassium
SLC1241	Potassium
KCNU1	Potassium
CLCNKB	Potassium
BSND	Potassium
CaSR	Potassium	multiple associations
SLC12A3	Potassium	multiple associations
KCNU10	Potassium
SLC4A4	Potassium
ATP6V1B1	Potassium
ATP6V0A4	Potassium
SLC4A1	Potassium
CAII	Potassium
SCN4A	Potassium
DRAM1	Potassium
DRAM2	Potassium
DRAP1	Potassium
DRAXIN	Potassium
SLC52A3	Riboflavin
SLC52A1	Riboflavin
FLAD1	Riboflavin
SLC25A32	Riboflavin
SLC52A2	Riboflavin
SECISBP2	Selenium
SECISBP2L	Selenium
SEPSECS	Selenium
AVP	Sodium
AVPI1	Sodium
AVPR2	Sodium
AVPR1A	Sodium
AVPR1B	Sodium
AQP2	Sodium
ENaC	Sodium
CFTR	Sodium
CFTRP2	Sodium
SLC12A3	Sodium	multiple associations
SLC19A2	Thiamine
SLC19A3	Thiamine
SLC25A19	Thiamine
TPK1	Thiamine
ITPK1	Thiamine
BCO1	Vitamin A
RBP4	Vitamin A
STRA6	Vitamin A
LRAT	Vitamin A
RDH5	Vitamin A
RDH12	Vitamin A
RBP3	Vitamin A
ALDH1A3	Vitamin A
RLBP1	Vitamin A
RDH11	Vitamin A
CYP26B1	Vitamin A
CYP26C1	Vitamin A
RARB	Vitamin A
MMACHC	Vitamin B12
MTRR	Vitamin B12
CBLIF	Vitamin B12
CUBN	Vitamin B12
CUBNP3	Vitamin B12
AMN	Vitamin B12
AMN1	Vitamin B12
TCN1	Vitamin B12
TCN2	Vitamin B12
MMAA	Vitamin B12
MMAB	Vitamin B12
MMADHC	Vitamin B12
LMBRD1	Vitamin B12
CD320	Vitamin B12
ABCD4	Vitamin B12
HCFC1	Vitamin B12
HCFC1R1	Vitamin B12
ZNF143	Vitamin B12
THAP11	Vitamin B12
PRDX1	Vitamin B12
ALDH7A1	Vitamin B6
ALDH7A1P3	Vitamin B6
PNPO	Vitamin B6
ALPL	Vitamin B6
PLPBP	Vitamin B6
ALPI	Vitamin B6
PDXK	Vitamin B6
SLC2A10	Vitamin C
CYP27B1	Vitamin D
CYP2R1	Vitamin D
CYP24A1	Vitamin D
TTPA	Vitamin E
GGCX	Vitamin K
VKORC1	Vitamin K
VKORC1L1	Vitamin K
EPHX1	Vitamin K
UBIAD1	Vitamin K
MT1	Zinc
MT2	Zinc
SLC30A	Zinc
SLC39A	Zinc
MTF1	Zinc
SLC39A4	Zinc
SLC30A2	Zinc
SLC39A13	Zinc
SLC30A9	Zinc
PSTPIP1	Zinc
SLC30A5	Zinc
SLC30A7	Zinc
SLC39A7	Zinc
MT1HL1	Zinc
MT1JP	Zinc
SLC39A10	Zinc
SLC30A8	Zinc
MT1H	Zinc
SLC30A6	Zinc
MT1L	Zinc
MT1F	Zinc
SLC39A3	Zinc
SLC30A4	Zinc
SLC39A5	Zinc
SLC30A3	Zinc
MT1E	Zinc
SLC39A6	Zinc
MT1M	Zinc
MT1G	Zinc
MT1X	Zinc
MT1B	Zinc
SLC30A1	Zinc
MT2A	Zinc
SLC39A11	Zinc
SLC39A9	Zinc
SLC39A2	Zinc
SLC39A1	Zinc
